# Supplementary material for: The theory of planned behavior as a behavior change model for tobacco control strategies among adolescents in Botswana
Source: PLoS One. 2020 Jun 5;15(6):e0233462. doi: 10.1371/journal.pone.0233462 (PMC7274417; doi:10.1371/journal.pone.0233462)
Supplement: S1 File — (XLSX) [file pone.0233462.s002.xlsx]

## Sheet: ANTI TOBACO SPSS
Location	Qn1a	Qn1b	Qn2	Qn3	Qn4	Qn5	Qn6a	Qn6b	Qn6c	Qn6d	Qn6e	Qn6f	Qn6g	Qn6h	Qn7	Qn8a	Qn8b	Qn8c	Qn8d	Qn8e	Qn8f	Qn8g	Qn8h	Qn8i	Qn8j	Qn8k	Qn8l	Qn9a	Qn9b	Qn9c	Qn9d	Qn9e	Qn9f	Qn9g	Qn9h	Qn9i	Qn9j	Qn9k	Qn10a	Qn10b	Qn10c	Qn10d	Qn10e	Qn10f	Qn10g	Qn10h	Qn10i	Qn10j	Qn11
1	1	1	2	1	1	3	1	2	2	2	2	2	1	2	1	1	2	2	2	2	1	1	1	1	2	1	1	2	2	2	2	2	2	1	2	2	2	2	1	2	2	2	2	2	2	2	2	2	1
1	1	1	1	1	2	3	2	2	2	1	2	2	1	2	2	1	2	1	2	2	1	1	1	1	2	1	2	2	2	2	2	2	2	2	1	2	2	2	1	2	2	2	2	2	2	2	2	2	1
1	1	1	2	1	1	2	1	9	2	1	2	9	1	2	1	9	2	9	2	2	1	2	2	1	2	1	1	2	2	2	2	2	2	2	1	2	2	2	1	2	2	1	1	2	2	2	2	2	1
1	1	1	1	1	2	4	1	2	2	1	2	2	9	2	1	9	2	2	2	2	1	9	9	1	9	2	2	2	2	2	2	2	2	1	1	2	2	1	1	2	1	2	1	2	2	2	2	2	1
1	1	1	2	1	2	1	1	2	2	2	2	2	1	2	1	2	2	1	2	2	1	2	2	1	2	1	1	2	2	2	2	2	2	1	2	2	2	2	2	2	2	2	1	2	2	2	2	2	1
1	1	1	1	1	1	3	1	2	2	2	2	2	9	2	1	2	2	1	2	2	9	9	9	1	2	1	2	2	2	2	2	1	2	1	1	1	1	2	1	1	1	1	2	1	2	2	2	2	1
1	1	1	1	1	2	2	1	2	2	2	2	2	1	2	1	9	2	1	2	2	1	2	2	9	2	1	2	2	2	2	2	2	2	1	1	1	2	2	1	2	1	2	1	2	2	2	2	2	1
1	1	1	2	1	2	2	1	2	2	9	2	2	1	2	99	1	2	9	2	2	1	2	2	1	2	9	99	2	2	2	2	2	2	2	1	2	2	2	2	2	2	2	1	2	2	2	2	2	1
1	1	1	1	2	2	2	1	2	2	2	2	2	2	2	1	9	2	9	2	9	1	9	9	2	9	9	2	2	2	2	2	2	2	1	2	2	2	2	1	2	1	2	1	2	2	2	2	2	1
1	1	1	2	1	2	4	1	2	2	2	2	2	1	2	1	1	2	2	99	2	1	2	1	1	2	1	1	1	1	2	2	2	2	2	2	2	2	2	2	2	2	1	1	2	2	2	2	2	1
1	1	1	1	1	2	1	1	2	2	9	2	9	9	2	1	1	2	9	2	9	1	9	9	9	9	9	9	2	2	2	1	2	2	1	2	2	2	2	1	2	2	1	1	2	2	2	2	2	1
1	1	1	2	1	1	3	1	9	2	2	2	9	1	2	2	2	9	1	9	2	1	1	9	1	2	1	2	2	2	2	2	2	2	1	2	2	2	2	1	2	2	2	2	2	2	2	2	2	1
1	1	1	1	1	1	4	1	2	2	1	2	2	1	2	4	9	2	1	2	2	1	2	9	1	2	9	9	2	1	2	2	2	2	2	2	2	2	2	2	2	1	2	1	2	2	2	2	2	1
1	1	1	1	1	1	4	1	2	2	9	2	2	9	2	1	9	2	1	2	2	1	2	2	1	2	1	2	1	2	2	2	2	2	2	2	2	2	2	2	2	2	2	1	2	2	2	2	2	1
1	1	1	2	1	2	4	1	2	2	2	2	2	1	2	9	1	2	2	2	2	1	2	2	1	2	2	2	2	2	2	2	2	2	1	1	2	2	2	1	2	1	1	1	1	2	2	2	2	1
1	1	1	99	1	2	2	1	2	2	9	2	2	1	2	1	9	2	9	2	9	1	9	9	1	99	9	1	2	2	2	2	2	2	1	2	2	2	2	1	2	2	2	2	2	2	2	2	2	1
1	1	1	2	1	1	4	1	2	2	9	2	9	1	2	8	9	2	9	2	9	1	1	1	1	2	1	1	2	2	2	2	2	2	2	1	2	2	2	1	2	2	2	1	2	2	2	2	2	1
1	1	1	2	1	1	4	1	2	2	9	2	2	2	2	1	1	2	9	2	1	1	1	1	1	1	1	1	2	2	2	2	2	2	2	1	1	2	2	2	1	1	1	2	2	2	2	2	2	3
1	1	1	2	1	1	2	1	99	2	2	2	2	2	2	99	2	2	2	2	2	1	1	1	2	2	1	2	2	1	2	2	2	2	1	1	2	2	2	1	2	2	2	1	1	2	2	2	2	1
1	1	1	2	1	1	2	1	2	9	9	1	2	9	2	1	2	9	1	2	1	1	1	2	2	2	1	2	1	2	2	1	2	2	2	2	2	1	2	2	2	2	1	2	2	2	2	1	2	1
1	1	1	2	1	2	2	1	2	2	2	9	9	9	2	1	1	2	9	2	2	1	9	9	1	2	9	1	1	2	2	2	2	2	1	1	2	1	2	1	2	1	1	2	1	2	2	2	2	1
1	1	1	2	1	2	3	1	9	2	1	2	9	1	2	99	9	2	2	9	9	1	9	9	1	9	1	9	2	2	2	2	2	2	1	2	1	2	2	1	2	1	1	1	2	2	2	2	2	1
1	1	1	2	1	2	1	1	2	2	1	2	2	1	1	1	1	2	2	2	2	1	1	1	1	2	1	1	2	1	2	1	2	2	2	2	2	1	2	1	2	1	2	1	1	2	2	2	2	1
1	1	1	2	1	2	4	1	2	2	9	2	1	2	2	10	1	2	2	2	2	1	2	2	1	2	9	9	2	2	2	2	2	2	1	2	2	2	2	1	2	2	2	2	2	2	2	2	2	1
1	1	1	2	1	1	4	1	9	2	9	2	2	9	2	1	1	2	9	2	2	1	9	9	9	2	9	2	2	2	2	2	2	2	2	1	2	2	2	2	2	1	2	1	2	2	2	2	2	2
1	1	1	2	1	2	2	1	2	2	9	2	2	1	2	1	1	2	2	2	2	1	1	1	1	2	1	9	2	2	2	2	2	2	2	2	2	1	2	2	2	2	2	1	2	2	2	2	2	1
1	1	1	2	1	2	3	1	2	1	2	2	2	1	2	1	2	2	2	2	2	1	2	2	2	2	9	2	2	2	2	2	2	2	2	1	2	2	2	2	2	1	2	2	2	2	2	2	2	2
1	1	1	2	1	1	4	1	2	2	2	2	2	1	1	2	2	2	1	2	2	1	1	1	2	2	9	1	2	1	2	2	2	2	2	2	2	2	2	2	2	2	2	1	2	2	2	2	2	2
1	1	1	99	2	2	4	1	2	2	9	2	2	9	2	1	9	2	9	2	9	1	1	1	9	2	2	2	2	1	2	2	2	2	2	2	2	2	2	1	2	2	2	2	2	2	2	2	2	1
1	1	1	1	1	1	4	1	2	2	2	2	2	2	2	9	2	2	1	2	2	1	2	2	1	2	1	1	2	2	2	2	2	2	2	1	2	2	2	2	2	2	2	2	1	2	2	2	2	1
1	1	1	2	1	1	2	1	2	2	9	2	2	2	2	1	2	2	2	2	1	1	9	1	1	2	9	2	2	2	2	2	2	2	1	2	2	2	2	2	2	1	2	2	2	2	2	2	2	1
1	2	1	1	3	2	2	1	2	2	9	2	2	9	2	9	9	9	2	2	9	1	9	9	1	9	1	9	2	2	2	2	2	2	2	1	2	2	2	2	2	2	2	1	2	2	2	2	2	2
1	2	1	2	2	2	2	1	2	2	2	2	1	2	2	99	1	2	1	2	2	1	2	1	2	2	1	2	1	2	1	1	2	1	2	1	1	1	2	1	2	1	1	2	2	2	1	1	2	1
1	2	1	1	3	2	4	1	9	9	9	9	9	9	9	1	9	2	2	2	9	1	9	9	1	9	1	9	2	2	2	2	2	2	2	1	2	2	2	1	2	1	2	1	2	2	2	2	2	1
1	2	1	2	1	2	3	1	2	2	1	2	2	1	9	1	1	2	1	2	1	2	2	1	1	2	9	1	2	2	1	2	2	2	2	1	2	2	2	2	2	2	1	2	1	2	2	2	2	1
1	2	1	1	3	2	4	1	2	2	9	2	2	1	1	1	9	2	1	2	1	1	9	9	1	2	1	9	2	2	2	2	2	2	2	1	2	2	2	2	2	1	2	2	2	2	2	2	2	2
1	2	1	2	3	2	1	1	2	2	99	9	9	1	9	1	9	9	1	2	99	1	2	99	1	2	1	9	1	2	2	2	2	2	2	2	2	2	2	2	2	1	2	2	2	2	2	2	2	3
1	2	1	2	5	2	1	1	9	9	9	1	2	2	9	15	1	2	1	9	9	2	1	2	9	9	1	2	1	2	2	2	2	2	2	2	2	2	2	1	2	2	2	2	2	2	2	2	2	2
1	2	1	2	1	2	2	1	9	99	1	99	9	2	9	1	1	9	9	2	2	1	9	1	9	2	1	9	2	2	2	2	2	2	2	1	2	2	2	1	2	2	2	2	2	2	2	2	2	1
1	2	1	1	1	2	3	1	2	2	1	2	2	2	2	1	2	2	2	2	9	1	1	1	2	2	2	9	2	2	2	2	2	2	1	2	2	2	2	1	2	2	2	2	2	2	2	2	2	1
1	2	1	1	2	2	2	1	2	2	1	2	2	1	2	1	9	2	9	2	1	1	9	9	9	1	9	1	2	2	2	2	2	2	1	2	2	2	2	2	2	1	2	2	2	2	2	2	2	2
1	2	1	1	1	2	2	1	2	2	9	2	9	9	2	9	1	2	1	2	1	1	9	1	9	2	1	9	2	2	2	2	2	2	1	2	2	2	2	1	2	2	2	2	2	2	2	2	2	1
1	2	1	1	1	2	3	1	2	2	9	2	2	9	2	1	2	2	9	2	2	1	9	9	9	2	1	9	2	2	2	2	2	2	1	1	2	2	2	1	2	1	2	1	1	2	2	2	2	1
1	2	1	2	1	2	4	1	2	2	2	2	9	99	2	1	2	2	2	9	2	1	9	9	9	2	9	1	2	2	2	2	2	2	2	1	2	1	2	2	2	1	1	2	2	2	2	2	2	1
1	2	1	1	1	2	4	1	2	2	2	2	2	9	2	1	9	2	1	2	2	1	2	2	2	9	1	9	2	2	2	2	2	2	2	1	2	2	2	1	2	2	2	2	2	2	2	2	2	1
1	4	1	1	6	99	2	1	2	2	1	2	1	1	1	1	1	2	2	2	1	1	2	1	1	2	1	1	2	2	2	2	2	2	1	1	2	1	2	1	1	1	1	1	1	2	2	2	2	1
1	4	1	1	1	1	4	1	2	2	2	1	1	99	2	1	1	2	1	2	2	1	1	1	1	2	2	1	2	2	2	2	2	2	2	1	2	2	2	2	2	2	2	2	2	2	2	1	2	1
1	4	1	1	1	1	4	1	2	9	2	2	1	9	2	11	2	9	1	2	1	1	2	1	2	2	9	2	2	2	2	2	2	2	1	1	2	1	2	1	2	2	2	1	2	2	2	2	2	1
1	4	1	2	1	2	2	1	2	2	1	9	99	9	9	1	9	1	99	99	99	1	99	99	99	99	99	99	2	2	2	2	2	2	2	1	2	2	2	1	2	2	2	2	2	2	2	2	2	1
1	4	1	1	3	2	3	1	2	2	1	2	2	1	2	99	1	2	2	2	2	1	1	1	1	2	2	2	2	2	2	2	2	2	2	1	2	2	2	2	2	2	2	1	2	2	2	2	2	1
1	4	1	2	1	2	2	1	2	9	9	2	2	1	2	1	9	2	1	9	2	1	1	1	1	2	9	2	2	2	2	2	2	2	1	1	2	2	2	1	2	1	2	1	1	2	2	2	2	1
1	4	1	2	1	1	2	1	2	2	2	9	9	1	99	99	2	9	1	99	2	1	2	2	9	1	1	2	2	2	2	2	2	2	2	1	2	2	2	2	2	2	2	1	2	2	2	2	2	1
1	4	1	2	3	2	3	1	2	2	2	2	1	1	2	2	1	2	2	2	2	1	1	1	1	2	9	1	2	2	2	1	2	2	1	1	2	1	2	1	1	1	2	1	1	2	2	2	2	1
1	4	1	2	2	2	2	1	2	2	1	9	99	1	2	1	9	2	1	99	9	1	9	9	9	2	1	2	2	2	2	2	2	2	2	1	2	2	2	1	2	2	2	2	2	2	2	2	2	1
1	4	1	2	1	2	4	1	2	2	1	2	2	9	9	99	1	2	1	2	9	1	1	1	9	2	1	9	2	2	2	2	2	2	1	2	2	2	2	1	2	2	2	2	2	2	2	2	2	1
1	4	1	99	1	2	2	1	99	99	99	99	99	99	99	99	1	99	99	99	99	99	99	99	99	99	99	99	2	2	2	2	2	2	2	1	2	2	2	1	2	2	2	2	2	2	2	2	2	1
1	4	1	99	1	1	4	1	2	2	1	2	2	1	2	1	1	2	1	2	2	1	1	1	1	9	1	2	2	1	2	2	2	2	2	2	2	2	2	1	2	2	2	2	2	2	2	2	2	1
1	4	1	2	1	1	3	1	2	99	1	2	2	1	2	1	2	2	1	2	1	1	1	1	1	2	1	1	2	2	2	1	2	2	2	2	2	2	2	1	2	2	2	2	2	2	2	2	2	1
1	4	1	1	1	1	1	1	9	2	9	2	2	9	9	1	9	2	9	9	99	1	1	1	9	9	1	2	2	2	2	2	2	2	1	2	2	2	2	2	2	2	2	1	2	2	2	2	2	1
1	4	1	1	1	1	4	1	2	2	9	2	2	9	2	1	9	2	9	2	2	1	2	2	9	2	1	9	2	2	2	2	2	2	1	2	2	1	1	1	2	2	2	1	1	2	2	2	2	1
1	4	1	2	1	2	2	1	2	2	2	2	2	9	2	1	2	2	1	2	2	1	2	2	2	2	2	2	2	2	2	2	2	2	1	1	1	2	2	1	1	1	1	1	1	2	2	2	2	1
1	4	1	2	1	1	4	99	9	2	2	9	9	1	9	1	9	2	1	2	99	1	9	9	1	2	9	2	2	2	2	2	2	2	1	2	1	2	2	1	2	2	2	2	1	2	2	2	2	1
1	4	1	1	1	1	3	1	2	2	2	9	2	2	2	1	1	2	1	2	2	1	1	1	1	2	1	2	2	1	2	2	2	2	2	2	2	2	2	1	2	2	2	2	2	2	2	2	2	2
1	4	1	2	1	1	3	1	9	9	9	9	9	2	9	1	1	9	9	9	9	9	9	9	9	9	9	2	2	1	2	1	2	2	1	1	1	2	2	1	2	2	1	2	2	1	1	1	2	3
1	4	1	2	1	1	2	1	2	2	2	2	2	1	2	1	2	2	2	2	2	1	2	2	2	2	1	9	2	2	2	2	2	2	2	1	2	2	2	1	2	1	2	2	2	2	2	2	2	1
1	4	1	1	1	1	2	1	9	2	9	2	2	1	2	1	1	2	2	2	2	1	9	9	1	2	1	2	2	1	2	1	2	1	1	2	2	2	2	1	2	1	2	1	2	2	2	2	2	1
1	4	1	2	1	1	2	1	9	2	9	2	2	1	2	1	2	2	9	2	2	1	9	1	1	2	1	1	2	2	2	2	2	2	1	2	2	2	2	2	2	2	2	1	2	2	2	2	2	1
1	4	1	1	1	1	4	1	2	2	9	2	2	9	1	1	1	2	1	2	2	1	9	9	2	1	1	9	2	2	2	2	2	2	1	2	2	2	2	2	2	1	2	2	2	2	2	2	2	1
1	4	1	2	1	1	2	1	2	2	2	2	2	9	2	2	9	2	2	2	2	1	9	9	9	2	9	9	2	2	2	2	2	2	2	1	2	2	2	1	2	2	2	2	2	2	2	2	2	1
1	4	1	2	1	1	4	1	2	2	2	2	2	9	2	9	2	2	1	2	9	1	2	2	1	2	9	2	2	2	2	2	2	2	1	2	2	2	2	1	2	2	2	2	2	2	2	2	2	1
1	4	1	1	1	1	3	1	2	2	9	2	9	9	99	2	9	2	1	9	9	1	9	9	9	2	1	1	2	1	2	2	2	2	2	2	2	2	2	1	2	2	2	2	2	2	2	2	2	1
1	4	1	1	1	2	4	1	2	2	2	9	9	9	9	1	2	2	9	2	9	1	9	9	1	2	9	2	2	2	2	2	2	2	2	1	2	2	2	2	2	2	2	1	2	2	2	2	2	1
1	4	1	1	1	1	3	1	9	2	9	2	2	9	9	1	9	9	9	2	9	1	9	9	1	2	1	9	2	1	2	2	2	2	2	2	2	2	2	1	2	2	2	2	2	2	2	2	2	1
1	4	1	1	1	1	4	1	2	2	2	2	2	1	2	1	1	2	1	2	2	1	9	1	2	2	9	1	2	2	2	2	2	2	1	2	2	2	2	1	2	2	2	1	2	2	2	2	2	1
1	4	1	1	1	1	2	1	2	2	2	2	2	1	2	1	1	2	1	2	2	2	2	1	2	2	2	2	2	2	1	2	2	2	2	2	2	2	2	1	2	2	2	2	2	2	2	2	2	2
1	4	1	2	1	1	3	1	2	2	1	2	1	1	2	1	1	2	1	2	1	1	1	1	1	2	1	2	2	2	2	1	2	2	2	2	2	2	2	2	2	2	2	1	2	2	2	2	2	1
1	4	1	1	1	2	3	9	9	9	9	9	9	9	9	1	9	2	2	9	1	1	1	2	2	2	2	99	2	1	2	2	2	2	2	2	2	2	2	1	2	2	2	2	2	2	2	2	2	3
1	4	1	2	1	1	4	1	1	2	9	2	2	1	2	99	2	2	2	2	1	1	1	1	2	2	1	99	2	2	2	2	2	2	2	1	2	2	2	1	2	2	2	2	2	2	2	2	2	1
1	14	2	1	5	7	2	1	1	2	2	1	9	2	2	5	1	1	2	2	9	1	2	2	1	9	2	1	2	1	1	2	2	1	2	2	2	2	2	1	2	2	2	2	2	2	2	2	1	3
1	14	2	1	3	3	4	1	2	2	9	2	2	1	2	1	9	2	9	2	2	1	9	9	1	2	2	9	2	2	2	2	2	2	1	2	2	2	2	1	2	2	2	2	2	2	2	2	2	1
1	14	2	1	6	3	3	1	2	2	1	2	2	9	2	1	1	2	2	2	1	2	2	1	1	2	1	1	1	2	1	2	1	1	2	2	2	1	2	2	1	2	2	1	1	2	2	1	2	3
1	14	2	1	4	4	4	1	2	1	99	2	2	9	2	8	1	2	99	2	2	1	2	1	1	1	1	1	2	2	2	2	2	2	1	2	2	2	2	2	2	2	2	2	1	2	2	2	2	3
1	14	2	1	1	4	4	1	2	2	9	2	2	9	2	9	1	2	99	2	9	1	2	2	1	2	9	9	2	2	2	2	2	2	1	2	2	2	2	1	2	2	2	2	2	2	2	2	2	1
1	14	2	1	3	4	99	1	9	2	9	2	2	9	2	2	9	2	9	2	2	1	2	2	1	9	9	1	2	2	2	2	2	2	1	2	2	2	2	2	2	2	2	1	2	2	2	2	2	1
1	14	2	1	1	4	3	1	9	9	9	9	9	1	2	2	9	2	1	2	2	1	2	2	1	2	1	1	2	2	2	2	2	2	1	1	1	2	2	1	1	1	1	1	1	2	2	2	2	1
1	14	2	2	3	6	2	1	2	2	1	2	2	1	2	4	9	9	1	1	1	9	1	1	1	1	2	1	2	1	2	2	2	2	2	2	2	2	2	2	2	2	2	1	2	2	2	2	2	1
1	14	2	1	4	6	4	1	1	2	1	2	2	1	2	1	2	2	9	2	2	1	9	2	1	2	1	9	2	2	2	2	2	2	2	2	2	2	1	1	2	2	2	2	2	2	2	2	2	1
1	14	2	1	4	6	4	1	9	2	9	2	9	2	2	1	9	2	1	2	2	2	2	2	1	9	2	1	2	2	2	2	2	2	2	2	2	2	1	1	2	2	2	2	2	2	2	2	2	1
1	14	2	1	5	6	4	1	2	2	9	2	9	1	2	1	2	2	2	2	2	9	9	9	9	2	2	1	2	1	2	1	2	2	1	1	2	2	2	1	2	2	2	2	2	2	2	2	2	1
1	14	2	2	4	7	4	1	1	2	2	1	1	1	99	5	1	2	2	2	1	1	1	1	1	2	1	1	2	1	2	2	2	2	2	2	2	2	2	2	2	1	2	2	2	2	2	2	2	1
1	14	2	2	3	7	4	1	9	2	2	9	1	9	2	11	1	2	2	2	1	1	2	1	1	2	1	1	2	1	2	2	2	2	2	2	2	2	2	1	2	2	2	2	2	2	2	2	2	1
1	14	2	2	3	3	4	1	2	2	9	2	2	9	2	1	1	2	2	2	2	1	9	9	2	2	1	1	2	2	2	2	2	2	2	1	2	2	2	1	2	2	2	2	2	2	2	2	2	1
1	14	2	2	3	3	4	1	2	1	9	2	2	9	2	1	1	2	9	2	9	2	9	1	1	2	1	1	2	2	2	2	2	2	1	2	2	2	2	1	2	2	2	2	2	2	2	2	2	1
1	14	2	2	3	3	4	1	2	2	1	2	2	1	1	1	9	2	2	2	2	1	1	1	2	2	1	1	2	1	2	2	2	1	1	1	1	2	1	1	2	1	1	1	2	2	2	2	2	1
1	14	2	2	2	3	4	1	2	9	2	2	2	1	2	1	1	2	9	2	2	9	2	2	1	2	9	1	2	2	2	2	2	2	1	2	2	2	2	1	2	1	2	2	2	2	2	2	2	2
1	14	2	2	2	3	2	1	2	9	9	2	2	1	2	11	2	2	2	2	2	1	2	2	9	2	2	2	2	1	2	2	2	2	1	1	2	1	2	1	2	1	2	1	1	2	2	2	2	1
1	14	2	2	2	3	2	1	2	9	9	2	2	1	2	1	2	2	2	2	2	1	2	2	9	2	2	2	2	1	2	2	2	2	1	1	2	1	2	1	2	1	2	1	1	2	2	2	2	1
1	14	2	2	2	3	4	1	9	2	9	2	2	1	2	1	9	2	9	2	2	9	9	9	9	2	9	9	2	2	2	2	2	2	2	1	2	2	2	1	1	2	2	2	2	2	2	2	2	1
1	14	2	2	2	3	4	1	2	2	9	2	2	9	2	2	9	2	9	2	2	1	9	9	9	2	9	2	2	2	2	2	2	2	1	1	1	2	2	1	2	2	2	1	2	2	2	2	2	1
1	14	2	2	4	4	4	1	2	2	2	2	1	1	2	1	1	9	9	2	2	1	2	2	1	1	1	1	1	2	2	2	2	2	2	2	2	2	2	2	2	2	2	2	1	2	2	2	2	3
1	14	2	2	1	4	4	1	2	2	9	9	9	1	9	2	9	2	9	2	9	9	2	9	99	9	1	9	2	2	2	2	2	2	1	2	2	2	2	1	2	2	2	2	2	2	2	2	2	1
1	14	2	1	6	4	4	1	1	2	2	1	1	2	2	12	2	9	2	9	9	1	9	9	1	1	2	9	1	2	2	2	2	2	2	2	2	2	2	1	2	2	2	2	2	2	2	2	2	2
1	14	2	1	3	4	4	1	1	9	1	9	9	9	9	10	1	2	1	99	1	1	2	2	1	2	1	1	1	2	1	2	2	1	2	1	1	2	2	1	2	2	1	2	2	1	2	2	1	2
1	14	2	2	5	6	4	1	2	2	1	2	2	1	2	1	1	2	9	2	1	1	1	1	1	2	2	1	2	1	2	2	2	1	2	1	2	1	2	1	2	1	1	1	1	2	2	2	2	1
1	14	2	1	3	6	4	1	9	2	1	2	2	2	2	2	1	2	1	2	1	1	2	2	1	1	2	2	2	2	2	2	2	2	1	1	2	1	2	1	2	2	1	1	2	2	2	2	2	1
1	2	1	2	1	2	3	1	2	2	2	2	2	1	2	1	9	2	2	2	9	1	9	9	9	2	1	9	2	2	2	2	2	2	2	1	1	2	2	1	2	1	2	2	2	2	2	2	2	1
1	2	1	1	1	2	4	2	1	1	2	1	9	1	9	7	2	2	1	1	9	1	1	1	1	2	2	1	2	2	2	2	2	1	2	2	2	2	2	1	2	2	2	2	2	2	2	2	2	1
1	2	1	2	1	2	1	1	2	2	1	1	2	1	2	1	2	9	2	9	9	9	1	1	9	1	9	9	2	1	2	2	2	2	2	1	2	2	2	1	2	2	2	1	1	2	2	2	2	1
1	2	1	1	2	2	4	1	2	2	1	2	2	9	2	1	2	2	1	2	9	1	2	2	2	2	1	9	2	2	2	2	2	2	1	2	2	2	2	2	2	1	2	2	2	2	2	2	2	1
1	2	1	2	3	2	2	1	2	2	9	9	2	1	99	1	9	9	2	9	9	1	9	9	9	2	9	1	2	2	2	2	2	2	1	2	2	2	2	1	2	2	2	2	2	2	2	2	2	1
1	2	1	99	2	2	4	1	2	2	9	2	1	9	2	1	9	2	9	9	9	1	9	9	1	2	9	9	2	2	2	2	2	2	1	2	2	2	2	2	2	1	2	2	2	2	2	2	2	2
1	2	1	1	1	2	4	1	2	2	1	2	2	9	2	1	9	2	9	2	9	1	1	1	1	9	1	1	2	2	2	1	2	2	1	2	2	2	2	1	2	1	2	1	2	2	2	2	2	1
1	2	1	2	4	2	3	1	2	2	9	9	2	9	9	1	1	2	9	2	9	9	9	9	1	2	9	1	2	2	2	2	2	2	2	1	2	2	2	1	2	2	2	2	2	2	2	2	2	2
1	2	1	2	3	2	4	1	9	9	2	9	9	1	2	1	2	9	9	9	2	9	9	9	2	9	9	9	2	2	2	2	2	2	1	2	2	2	2	2	2	2	1	2	2	2	2	2	2	3
1	2	1	1	3	2	3	1	2	2	9	2	9	9	2	1	2	9	2	2	9	1	9	9	2	2	2	1	1	2	2	2	2	2	2	1	2	2	2	1	2	1	2	1	1	2	2	2	2	1
1	2	1	1	1	2	2	1	2	2	9	2	1	1	2	1	9	2	1	2	2	1	1	2	1	1	1	2	1	1	2	1	2	1	2	2	1	2	2	2	2	1	2	1	2	2	2	2	1	3
1	2	1	1	1	2	1	1	9	2	9	2	9	9	9	1	9	2	9	9	9	1	1	2	1	9	1	9	2	1	2	2	2	2	2	2	2	2	2	1	2	2	2	2	2	2	2	2	2	1
1	2	1	1	1	2	4	1	2	2	9	2	2	1	2	1	1	2	1	2	1	1	1	1	1	2	1	1	2	2	2	2	2	2	1	2	2	2	2	1	2	2	2	2	2	2	2	2	2	2
1	2	1	2	3	2	1	1	2	1	9	1	2	1	2	6	1	1	2	99	9	9	9	9	1	99	1	2	2	2	2	2	2	1	2	2	2	2	2	2	2	2	2	1	2	2	2	2	2	1
1	20	3	1	8	8	4	1	1	2	2	2	2	2	2	1	1	2	2	2	2	1	2	2	2	2	2	1	2	1	2	2	2	2	2	1	2	1	2	1	1	1	1	1	1	2	2	2	2	1
1	20	3	2	5	7	4	1	2	2	99	2	2	1	9	99	1	9	1	9	1	99	9	9	99	1	2	9	2	1	2	2	2	2	2	1	2	2	2	1	2	2	1	2	2	2	2	2	2	1
1	20	3	2	8	8	4	1	1	9	1	1	1	9	2	2	1	1	1	2	1	2	1	1	9	2	2	1	2	2	2	2	2	2	2	1	2	2	2	2	2	2	1	2	2	2	2	2	2	1
1	20	3	2	8	8	3	1	2	2	1	1	1	1	2	1	1	1	2	1	1	1	1	1	1	9	1	1	2	1	1	2	2	2	2	2	2	2	2	2	1	2	2	1	1	2	2	2	2	2
1	20	3	1	8	8	4	2	2	2	1	2	2	1	2	9	1	2	1	2	2	1	1	1	1	1	1	1	2	2	2	2	2	2	1	1	1	2	2	1	1	1	1	1	2	2	2	2	2	2
1	20	3	99	8	8	2	1	2	2	2	2	2	2	2	1	1	2	2	2	2	1	2	2	1	2	1	1	2	1	2	2	2	2	1	2	2	2	2	1	2	1	1	1	1	2	2	2	2	1
1	20	3	2	4	7	3	1	1	2	9	9	1	9	1	3	1	9	1	1	1	1	1	1	1	1	1	1	2	2	1	2	2	2	2	2	2	2	1	1	2	2	2	2	2	2	2	2	2	3
1	20	3	2	8	8	4	1	2	2	2	2	2	1	2	2	1	2	2	2	1	1	2	2	1	2	2	1	1	1	2	2	1	2	2	2	2	1	2	1	1	1	1	1	1	2	2	2	2	1
1	20	3	2	8	8	4	1	2	2	9	2	2	1	2	1	1	2	9	2	2	1	2	2	9	2	2	2	2	2	2	2	2	2	1	2	2	1	2	1	1	1	1	1	2	2	2	2	2	1
2	29	2	1	3	3	4	1	2	9	2	2	2	1	1	1	9	2	1	2	2	1	2	2	1	2	1	9	2	2	2	2	2	2	1	2	2	2	2	2	2	2	2	2	2	1	2	2	2	1
2	29	2	1	8	6	3	1	2	2	9	2	2	1	2	1	9	2	9	2	1	1	1	1	2	2	2	9	2	2	2	2	2	2	1	2	2	2	2	2	1	2	2	2	2	2	2	2	2	2
2	29	2	99	6	6	4	1	2	2	2	2	2	2	2	1	1	2	2	2	2	1	99	99	99	2	1	1	2	1	2	2	2	2	1	1	1	1	2	1	2	1	1	1	1	2	2	2	2	1
2	29	2	99	3	4	4	1	2	2	1	2	2	9	2	9	9	2	9	2	2	1	2	2	9	2	1	1	2	2	2	2	2	2	1	2	2	2	2	2	2	1	2	2	2	2	2	2	2	1
2	29	2	1	5	4	4	1	2	2	9	9	9	9	2	1	1	2	2	2	9	1	9	1	1	1	1	1	2	2	2	2	2	2	1	2	2	2	2	2	2	2	2	1	2	2	2	2	2	2
2	29	2	99	1	4	3	1	2	1	1	2	2	1	2	2	1	2	1	2	1	2	1	1	1	2	1	1	2	2	2	2	2	2	1	2	2	2	2	2	2	2	2	1	2	2	2	2	2	1
2	32	3	99	8	8	4	1	1	1	1	1	1	1	2	3	1	1	2	1	1	1	1	1	1	1	1	1	2	1	1	1	2	2	2	2	2	2	2	1	2	2	2	1	2	2	2	2	2	2
2	32	3	99	6	7	4	1	2	2	1	2	2	1	9	99	1	2	2	9	1	1	2	2	1	1	1	1	2	2	2	2	2	2	1	1	2	2	2	1	1	1	1	1	1	2	2	2	2	1
2	32	3	2	8	8	4	2	2	2	9	2	9	2	2	1	1	2	9	9	99	9	2	2	9	2	9	9	2	2	2	2	2	2	2	1	2	2	2	1	2	2	2	2	2	2	2	2	2	1
2	32	3	2	8	7	4	1	2	2	1	2	1	1	2	1	1	2	1	2	2	1	1	1	1	2	2	1	2	2	2	2	2	2	2	2	2	1	1	1	1	1	2	1	1	2	2	2	2	1
2	29	2	99	3	4	1	1	2	2	9	2	2	9	2	10	9	2	2	2	9	1	9	9	2	2	9	9	2	2	2	2	2	2	2	2	1	2	2	2	2	2	2	1	2	2	2	2	2	1
2	29	2	99	8	6	2	1	9	2	9	9	2	9	2	1	1	9	9	9	2	1	2	2	1	2	9	2	2	2	2	2	2	2	2	1	2	2	2	2	2	2	2	2	2	1	2	2	2	1
2	29	2	2	3	6	3	1	2	2	9	2	9	1	2	1	9	2	9	2	2	9	2	2	9	2	2	9	2	2	2	2	2	2	1	2	2	2	2	1	2	1	1	1	1	2	2	2	2	1
2	29	2	99	5	6	4	1	2	2	9	2	2	1	9	1	9	2	2	2	1	1	9	9	1	2	2	1	2	1	2	2	2	2	2	2	2	2	1	1	2	1	1	1	2	1	2	2	2	1
2	32	3	2	6	7	4	1	2	2	2	2	9	1	2	1	1	2	2	2	1	1	2	2	9	2	2	1	1	2	2	2	2	2	2	2	2	1	2	1	2	2	2	2	2	2	2	2	2	1
2	29	2	1	6	4	4	1	2	2	2	2	2	9	2	11	1	2	9	99	2	9	9	9	9	2	1	1	2	2	2	2	1	2	2	2	2	2	2	1	2	1	2	2	1	2	2	2	2	1
1	33	1	2	1	2	3	1	9	9	9	2	9	9	9	1	9	2	9	9	2	1	9	9	9	2	9	2	2	2	2	2	2	2	1	2	2	2	2	1	2	2	2	1	2	2	2	2	2	1
1	33	1	2	2	2	2	1	2	2	2	2	2	1	9	99	1	2	2	9	9	9	9	2	2	1	2	1	2	2	2	2	2	2	1	2	1	2	2	2	2	2	2	2	2	2	1	2	2	1
1	33	1	2	1	2	4	1	2	2	9	2	2	9	2	1	1	2	2	2	2	1	9	9	1	2	9	9	2	2	2	2	2	2	1	1	1	2	2	1	2	1	2	1	1	2	2	2	2	1
1	33	1	2	1	2	2	1	9	2	9	2	2	9	2	9	9	9	9	2	2	9	2	2	1	2	2	1	2	1	1	1	2	2	2	2	2	2	2	1	2	1	2	1	1	2	2	2	2	2
1	33	1	2	2	2	4	1	2	2	9	2	2	1	2	1	1	2	1	2	2	1	1	1	1	2	2	1	2	2	2	2	2	2	1	1	2	2	2	1	2	2	1	2	2	2	2	2	2	1
1	33	1	2	1	2	2	1	2	2	9	2	99	9	2	2	9	2	9	9	9	9	9	9	9	2	1	1	2	2	2	2	2	2	1	2	2	2	2	1	2	1	2	2	1	2	2	2	2	1
1	33	1	2	1	2	1	1	2	2	9	2	2	9	2	1	9	2	9	2	9	1	2	2	9	2	1	9	2	2	2	2	2	2	1	1	2	2	2	1	2	2	2	2	2	2	2	2	2	3
1	33	1	1	1	2	1	1	2	2	1	2	2	1	2	1	9	2	9	2	9	1	2	2	9	2	9	9	2	2	2	2	2	2	1	1	1	2	2	1	2	1	1	1	2	2	2	2	2	1
1	33	1	2	3	2	1	1	2	2	9	2	2	2	99	1	1	2	2	2	2	1	2	2	1	2	1	1	2	2	2	2	2	2	1	1	2	2	2	1	1	1	2	1	1	2	2	2	2	1
1	33	1	1	1	2	4	1	2	2	1	2	1	1	2	1	2	2	9	9	9	1	1	1	9	1	1	2	1	2	2	2	2	2	2	2	2	2	2	2	2	1	2	2	2	2	2	2	2	1
1	33	1	1	1	2	1	1	2	2	1	2	2	1	2	2	9	2	9	2	2	1	2	2	1	2	1	9	1	2	2	2	2	2	2	2	2	2	2	1	2	2	2	2	1	2	2	2	2	1
1	33	1	2	1	2	3	1	2	2	9	9	99	9	2	2	1	2	9	2	2	1	9	1	9	2	1	1	2	2	2	2	2	2	1	1	1	2	2	1	2	1	2	1	1	2	2	2	2	1
1	33	1	2	1	2	2	1	2	2	9	2	2	9	2	1	1	2	9	2	2	1	2	1	9	2	1	1	2	2	2	1	2	2	2	2	2	2	2	1	2	2	2	1	2	2	2	2	2	1
1	33	1	1	1	2	4	1	2	2	2	2	2	9	2	1	9	2	1	2	2	1	9	9	1	2	9	2	2	2	2	2	2	2	2	1	2	2	2	2	2	2	2	1	2	2	2	2	2	1
1	33	1	2	1	2	1	1	2	9	9	2	9	9	2	1	1	2	1	9	99	1	2	1	2	2	1	1	2	2	2	2	2	2	1	2	2	2	2	1	2	2	2	2	2	2	2	2	2	3
1	33	1	1	1	2	3	1	2	2	1	2	2	1	2	2	9	2	9	2	2	1	2	2	1	9	1	9	2	2	2	2	2	2	1	2	2	1	2	1	1	1	1	1	1	2	2	2	2	1
1	33	1	2	1	2	3	1	2	2	9	2	2	1	2	2	1	2	9	2	2	1	2	1	9	2	9	1	2	2	2	2	2	2	1	1	1	2	2	1	2	1	2	1	1	2	2	2	2	1
1	33	1	2	1	2	3	1	2	2	2	2	2	2	2	1	1	2	9	2	2	1	2	1	9	2	9	1	2	2	2	2	2	2	1	1	1	2	2	1	2	2	1	2	2	2	2	2	2	1
1	33	1	1	1	2	2	1	2	2	1	2	2	9	2	1	9	2	1	2	9	1	1	1	1	2	9	9	2	2	2	2	2	2	1	2	2	2	2	1	2	2	2	2	2	2	2	2	2	1
1	33	1	2	2	2	1	1	2	2	1	2	9	2	2	1	1	2	2	2	2	1	1	1	1	2	1	2	2	2	2	1	2	2	1	2	2	2	2	1	1	1	2	1	1	2	2	2	2	1
1	34	2	2	4	6	4	1	9	2	1	9	1	1	2	1	1	2	2	2	9	1	2	2	1	2	99	1	2	2	2	2	2	2	2	1	2	2	2	2	2	2	2	2	1	2	2	2	2	3
1	34	2	1	3	3	1	1	2	2	1	2	1	1	99	1	9	2	2	2	2	1	9	9	1	2	9	9	2	2	2	2	2	2	1	1	2	1	2	1	1	1	2	1	1	2	2	2	2	1
1	34	2	1	3	3	1	1	2	2	9	2	2	9	2	1	9	2	9	2	2	1	1	1	9	2	9	9	2	1	2	2	2	2	2	2	2	1	2	1	2	2	2	2	2	2	2	2	2	1
1	34	2	99	3	3	3	1	1	1	2	99	1	1	99	99	2	1	99	1	99	1	99	1	99	99	99	99	2	2	2	2	2	2	2	1	2	1	2	2	2	2	2	2	1	1	1	2	1	2
1	34	2	2	3	3	4	1	2	2	9	99	99	9	2	99	1	2	9	9	9	1	1	1	1	2	1	1	2	2	2	2	2	2	1	2	2	2	2	2	2	2	2	1	2	2	2	2	2	1
1	34	2	2	4	4	4	1	2	2	1	2	2	1	99	1	1	2	2	99	2	1	2	9	1	9	2	2	2	2	2	2	2	2	1	1	1	2	2	1	1	1	1	1	1	2	2	2	2	1
1	34	2	99	5	6	4	1	2	2	1	2	9	9	2	1	9	2	1	2	2	1	2	2	1	1	1	99	2	2	2	2	2	2	1	1	1	1	2	1	2	1	1	1	1	2	2	2	2	2
1	34	2	99	4	4	1	1	1	1	2	1	1	2	1	1	1	1	2	1	1	1	1	1	1	2	1	99	2	2	2	1	1	1	2	2	2	2	2	2	2	2	2	2	2	2	1	2	2	2
2	39	2	2	4	4	4	1	1	2	9	2	2	2	2	1	1	2	1	2	99	1	1	2	1	2	1	1	2	2	2	1	2	1	2	2	2	2	2	1	2	1	2	2	2	2	2	2	2	1
2	39	2	2	5	4	3	1	2	2	2	2	2	9	9	1	1	1	1	2	2	1	1	1	1	2	9	1	2	1	2	2	2	2	1	2	2	2	2	2	2	2	2	1	2	2	2	2	2	1
2	39	2	2	4	4	2	1	2	2	1	2	2	1	2	1	9	2	1	2	1	1	9	9	9	2	1	2	2	2	2	2	2	2	1	1	1	1	2	1	1	1	1	1	2	2	2	2	2	1
2	39	2	2	2	4	3	1	9	9	9	9	2	9	9	1	9	2	9	2	2	1	2	2	1	2	1	9	1	2	2	2	2	2	2	1	2	1	2	2	2	2	2	1	2	2	2	2	2	3
2	39	2	2	2	3	4	1	9	2	9	2	2	1	2	1	1	2	9	9	9	1	9	1	1	2	2	1	2	2	2	2	2	2	1	1	1	1	2	1	1	1	1	1	1	2	2	2	2	1
2	39	2	2	4	6	3	1	9	2	2	9	1	9	2	2	1	2	2	1	1	1	2	1	1	2	9	1	2	2	2	2	2	2	1	1	1	1	2	1	1	1	1	1	1	2	2	2	2	1
2	39	2	2	5	6	3	1	2	2	2	2	2	1	2	2	1	1	2	2	1	1	2	2	1	2	2	1	2	2	2	2	2	2	1	1	2	1	2	1	1	2	2	1	2	2	2	2	2	1
2	39	2	2	2	3	4	1	2	2	2	2	2	1	2	1	1	2	1	1	1	1	1	1	1	2	2	1	2	2	2	2	2	2	1	1	2	2	2	1	1	2	1	1	2	2	2	2	2	1
2	39	2	2	4	6	4	1	2	2	1	2	2	1	2	1	1	2	1	2	2	1	2	2	1	2	2	1	2	2	2	2	2	2	1	1	2	1	2	1	2	1	1	1	1	2	2	2	2	1
2	39	2	2	2	3	3	1	2	2	2	2	2	99	1	1	1	1	1	2	1	1	9	1	1	2	1	1	2	2	2	2	2	2	1	2	1	2	2	2	2	2	2	1	2	2	2	2	2	2
2	39	2	2	1	3	4	1	2	2	9	2	2	2	2	1	1	2	2	2	9	1	2	2	1	2	2	1	2	2	2	2	2	2	2	1	2	2	2	2	2	2	2	2	2	2	1	2	2	1
2	39	2	2	2	3	2	1	2	2	1	2	2	1	2	1	1	2	1	2	2	1	2	2	99	99	1	9	2	2	2	2	2	2	2	1	2	2	2	1	2	2	2	2	2	2	2	2	2	1
2	39	2	2	2	3	4	1	2	2	9	2	2	9	2	1	9	2	1	2	2	1	9	9	9	2	1	2	2	2	2	2	2	2	2	1	2	2	2	1	2	2	2	2	2	2	2	2	2	1
2	39	2	2	5	6	4	1	2	2	1	2	2	1	2	1	1	2	1	2	2	1	2	2	2	2	1	2	2	2	2	2	2	1	1	1	2	2	2	1	1	1	1	1	2	2	2	2	2	1
2	39	2	2	3	3	4	1	9	2	9	9	2	1	2	1	9	9	9	2	1	9	1	1	1	9	1	9	2	2	2	1	2	2	1	1	2	2	2	1	2	1	2	1	1	2	2	2	2	1
2	39	2	2	5	6	2	1	9	2	2	9	9	9	2	8	1	9	1	2	1	1	9	9	1	1	1	99	2	1	2	2	2	2	1	2	1	2	2	1	2	1	2	1	1	2	2	2	2	1
2	39	2	1	5	6	3	1	9	2	2	9	2	1	2	1	1	2	2	2	2	1	2	2	1	2	9	9	2	1	2	2	2	2	1	1	1	1	1	1	2	1	1	1	1	2	2	2	2	1
2	39	2	2	6	6	3	1	1	2	2	2	2	1	2	1	1	2	9	2	2	1	9	9	9	2	1	2	2	2	2	1	2	2	2	1	2	2	2	2	2	1	2	1	1	2	2	2	2	1
2	39	2	2	3	4	3	1	9	2	9	2	9	1	2	1	1	2	1	2	2	1	9	1	1	2	1	1	2	2	2	2	2	2	1	1	2	2	2	2	2	2	2	1	2	2	2	2	2	1
2	39	2	2	4	6	4	1	2	2	9	2	9	1	2	1	1	9	2	9	2	1	2	2	1	2	1	1	2	2	2	2	2	2	2	1	2	1	1	1	2	1	2	1	1	2	2	2	2	1
2	39	2	2	4	4	4	1	9	2	9	2	9	1	2	1	1	2	9	2	2	1	2	2	1	2	1	1	2	1	2	2	2	2	1	1	2	1	2	1	2	1	1	2	2	2	2	2	2	1
2	39	2	2	3	4	1	1	2	2	1	2	2	1	2	1	9	9	1	2	2	1	9	9	9	2	1	9	2	2	2	2	2	2	2	1	2	1	2	1	1	2	2	1	2	2	2	2	2	1
2	39	2	2	6	6	4	1	9	9	9	9	9	9	9	1	1	2	2	2	2	1	2	2	2	2	1	1	2	2	2	2	2	2	1	1	2	2	2	2	2	1	2	1	2	2	2	2	2	1
2	39	2	2	4	3	3	1	2	2	2	9	2	1	2	1	1	2	1	2	9	1	2	1	1	2	1	2	2	2	2	2	2	2	1	1	1	2	2	1	1	1	1	1	2	2	2	2	2	3
2	39	2	2	4	6	4	1	2	2	1	2	2	1	2	1	1	2	9	2	2	1	2	2	2	2	2	9	2	2	2	2	2	2	1	1	2	1	2	1	1	1	1	1	1	2	2	2	2	1
1	34	2	2	3	4	4	1	2	2	1	2	2	1	1	1	1	2	2	2	2	1	2	2	1	2	2	1	2	2	2	2	2	2	1	1	1	2	2	1	1	1	1	2	2	2	2	2	2	1
1	34	2	1	4	6	2	1	2	2	1	9	2	9	2	4	1	2	1	2	2	1	2	2	9	2	9	1	2	2	2	2	2	2	2	1	1	1	2	1	2	1	2	1	2	2	2	2	2	1
1	34	2	2	2	3	2	9	9	9	9	2	2	1	2	99	2	2	1	2	2	2	2	2	2	2	2	2	2	2	2	2	2	1	2	2	2	2	2	2	2	2	2	1	2	2	2	2	2	3
1	34	2	2	3	6	4	1	2	9	9	9	9	9	9	1	9	2	9	2	2	1	1	1	1	2	9	2	1	2	1	2	2	2	2	2	2	2	2	2	2	2	1	1	2	2	2	2	2	1
1	34	2	1	3	4	4	1	2	2	9	2	2	1	2	1	9	9	1	2	2	2	2	2	2	2	9	2	2	2	2	2	2	2	2	1	2	1	2	1	1	2	2	1	2	2	2	2	2	1
1	34	2	1	5	3	3	1	2	1	9	1	2	9	1	1	2	9	1	2	1	2	2	2	1	2	2	1	2	2	2	2	1	2	2	2	2	1	2	2	1	2	2	2	2	2	2	2	2	1
1	34	2	2	3	3	4	1	2	2	2	2	2	1	2	1	9	2	9	2	2	1	9	2	9	2	9	2	2	2	2	2	2	2	1	2	2	2	2	1	2	2	2	2	2	2	2	2	2	1
1	34	2	2	1	3	3	1	2	2	2	2	2	1	2	1	2	2	1	2	2	1	9	9	9	2	1	2	2	2	2	2	2	2	1	2	2	2	2	2	2	2	2	1	2	2	2	2	2	1
1	34	2	2	2	3	2	1	2	2	2	2	2	1	2	1	1	2	9	9	9	9	99	9	9	2	1	9	2	2	2	2	2	2	1	2	2	2	2	1	2	2	2	2	2	2	2	2	2	1
1	34	2	2	2	4	1	1	2	2	1	2	2	1	2	1	1	2	2	2	2	1	1	1	1	2	1	1	2	2	2	2	2	2	2	1	2	2	2	2	2	2	2	1	2	2	2	2	2	1
1	34	2	1	1	3	1	1	2	2	1	1	99	2	2	1	1	2	2	2	1	1	2	2	1	2	1	1	2	2	2	2	2	2	2	2	2	1	2	1	2	2	2	2	2	2	2	2	2	1
1	34	2	2	3	3	4	1	2	2	2	2	2	1	2	1	1	2	9	99	9	9	1	1	1	2	9	1	2	2	2	1	2	2	2	2	2	2	2	2	2	1	2	2	2	2	2	2	2	1
1	34	2	2	1	3	4	1	2	2	9	1	1	9	1	1	1	2	9	1	9	9	9	9	1	2	1	9	2	2	2	2	2	2	1	2	2	2	2	1	2	2	2	2	2	2	2	2	2	1
1	34	2	1	3	3	4	1	2	2	2	2	9	1	2	1	9	2	1	99	2	1	2	2	1	2	9	2	2	2	2	2	2	2	2	1	2	2	2	2	2	2	2	1	2	2	2	2	2	1
1	34	2	1	3	3	4	1	2	2	2	2	9	1	9	1	9	2	1	2	9	1	2	2	9	9	2	2	2	2	2	2	2	2	2	1	2	2	2	2	2	2	2	1	2	2	2	2	2	1
1	34	2	2	4	6	4	1	2	2	1	9	9	1	2	1	1	1	1	9	1	1	9	9	2	1	2	1	1	2	2	2	2	2	2	2	2	2	2	2	2	2	2	1	2	2	2	2	2	2
1	34	2	2	3	4	2	1	2	2	1	1	1	9	2	2	9	9	1	9	9	2	9	9	2	1	1	1	2	1	2	2	2	2	2	2	2	2	2	1	2	2	2	2	2	2	2	2	2	1
1	34	2	2	3	3	4	1	2	2	9	2	2	1	2	1	1	2	2	2	2	1	9	9	1	2	2	1	2	2	2	2	2	2	1	2	2	2	2	2	2	2	2	1	2	2	2	2	2	1
1	34	2	1	4	3	3	1	2	2	1	9	2	9	2	1	1	9	1	2	2	1	2	2	9	2	1	9	2	2	2	2	2	2	2	1	2	2	2	1	2	2	2	2	2	2	2	2	2	2
1	34	2	1	1	3	4	1	2	9	2	2	9	9	1	1	9	9	1	2	1	1	1	1	9	2	2	1	1	2	2	2	2	2	2	2	2	2	2	1	2	2	2	2	2	2	2	2	2	1
1	34	2	1	3	3	3	1	2	2	9	2	2	1	2	1	2	2	1	2	9	1	2	9	1	2	1	2	2	2	2	2	2	2	1	2	2	2	2	1	2	2	2	2	2	2	2	2	2	2
1	34	2	2	3	3	4	1	2	2	2	9	2	2	2	1	2	2	1	1	2	1	1	1	1	2	1	1	2	2	2	2	2	2	2	1	2	2	2	1	2	2	2	2	2	2	2	2	2	1
1	34	2	2	4	6	4	1	2	2	1	2	9	1	2	1	1	2	1	1	1	1	1	9	1	9	1	1	2	2	2	2	2	1	2	1	2	2	2	1	2	2	2	1	2	2	2	2	2	1
1	34	2	1	4	3	4	1	2	2	1	2	1	1	1	1	1	99	1	2	1	1	2	99	1	2	1	1	1	2	2	2	2	2	2	1	2	2	2	2	1	2	2	2	2	1	2	2	2	1
1	34	2	1	3	4	4	2	1	1	2	1	1	2	1	3	1	1	2	1	1	9	1	1	1	1	2	1	1	1	2	2	2	2	2	2	2	2	2	2	2	2	2	2	2	1	1	2	2	2
1	34	2	2	3	4	2	1	2	1	1	1	2	1	2	1	2	2	2	2	9	1	2	2	9	2	9	1	2	2	2	2	2	2	1	1	1	2	2	1	2	1	1	2	2	2	2	2	2	1
1	34	2	1	4	3	4	1	1	1	1	1	1	1	1	14	1	1	1	1	1	1	1	1	1	1	1	1	2	1	2	2	2	2	2	2	2	2	2	2	1	2	2	2	2	2	2	2	2	1
1	34	2	1	3	3	2	1	2	2	9	2	2	2	2	1	9	2	9	2	2	1	2	2	1	2	1	2	2	2	2	2	2	2	2	2	2	1	2	2	2	2	2	1	2	2	2	2	2	1
1	34	2	1	2	3	4	1	2	2	1	9	1	9	2	9	1	2	1	2	9	1	1	1	1	2	1	2	2	2	2	2	2	2	1	2	2	2	2	1	2	2	2	2	2	2	2	2	2	2
1	34	2	2	5	3	3	1	2	9	2	9	2	9	2	4	2	9	1	9	9	2	9	9	2	9	2	1	2	1	2	2	2	2	2	2	2	2	2	2	2	1	2	2	2	2	2	2	2	3
1	34	2	1	2	3	2	1	2	2	1	2	2	1	2	1	2	2	2	2	2	1	2	2	1	2	1	1	2	2	2	2	2	2	2	1	2	2	2	2	2	2	2	1	2	2	2	2	2	1
1	34	2	1	2	3	4	1	1	1	1	1	1	1	1	1	2	2	2	2	2	2	2	2	2	2	2	2	2	2	2	2	2	2	2	1	2	2	2	1	2	2	2	2	2	2	2	2	2	1
1	34	2	1	1	3	4	1	2	2	9	2	9	9	2	1	9	2	2	2	2	2	2	2	1	1	2	2	2	2	2	2	2	2	2	1	2	2	2	1	2	2	2	2	2	2	2	2	2	1
1	14	2	2	5	4	4	1	1	1	1	1	9	1	2	1	1	2	2	2	9	1	1	1	1	2	1	2	2	2	2	2	2	2	2	1	2	2	2	2	2	1	2	2	2	2	2	2	2	1
1	14	2	1	5	6	4	1	2	2	1	2	2	2	1	2	9	9	9	9	9	9	9	9	9	9	9	9	99	99	99	99	99	99	99	99	99	99	99	99	99	99	99	99	99	99	99	99	99	1
1	14	2	1	5	4	4	1	2	2	1	1	1	1	2	11	9	9	2	2	9	1	1	1	1	9	2	2	99	99	99	99	99	99	99	99	99	99	99	2	2	1	2	2	2	2	2	2	2	3
1	14	2	1	2	3	4	1	2	2	2	9	2	1	2	13	2	2	2	2	9	1	2	2	1	2	2	9	2	2	2	2	2	2	2	1	2	2	2	2	2	2	2	1	2	2	2	2	2	1
1	14	2	1	2	3	3	1	9	2	2	2	2	2	2	2	1	2	1	2	2	1	2	2	1	9	9	2	2	2	2	2	2	2	2	1	2	2	2	2	2	2	2	1	2	2	2	2	2	1
1	14	2	1	1	3	3	1	2	2	2	2	9	1	2	14	2	2	2	2	2	1	2	2	1	2	1	1	2	2	2	2	2	2	1	2	2	2	2	1	2	2	2	2	2	2	2	2	2	1
1	14	2	1	3	3	4	1	9	2	9	2	9	9	2	1	9	2	2	2	2	1	2	2	9	2	1	1	2	2	2	2	2	2	2	1	2	2	2	1	2	2	2	2	2	2	2	2	2	1
1	14	2	1	1	3	4	1	2	2	1	2	2	1	2	10	1	2	2	2	2	1	1	1	1	2	1	1	2	2	2	2	2	2	1	2	2	1	2	2	2	1	1	1	2	2	2	2	2	1
1	14	2	1	3	3	3	1	9	2	2	2	9	9	2	2	9	2	9	2	2	1	9	9	2	9	1	2	2	1	2	2	2	2	1	1	2	1	2	1	1	1	1	1	1	2	2	2	2	1
1	14	2	99	1	3	4	1	2	2	2	2	2	9	2	4	1	2	2	2	1	1	9	9	1	2	1	1	2	2	2	2	2	2	1	1	1	1	2	1	1	1	1	1	2	2	2	2	2	1
1	40	3	1	5	7	4	1	2	1	1	1	2	2	2	99	2	1	9	9	9	1	1	2	2	1	2	2	2	2	2	2	2	2	2	2	1	1	2	1	1	2	2	2	2	2	2	2	2	1
1	40	3	1	5	8	4	1	2	2	1	9	1	2	9	99	1	9	2	9	2	1	2	1	9	1	2	1	2	2	2	2	2	2	2	2	1	2	2	99	99	99	99	99	99	99	99	99	99	2
1	40	3	1	6	8	4	2	1	1	2	1	9	2	9	2	1	2	1	1	2	1	1	1	1	2	9	1	2	2	2	1	2	2	2	2	2	2	2	2	2	2	2	2	2	2	1	2	2	1
1	40	3	1	6	8	4	1	2	2	1	9	1	2	9	12	1	2	1	2	2	1	2	2	1	2	2	1	2	2	2	2	2	2	1	1	2	2	2	2	1	1	1	1	2	2	2	2	2	1
1	40	3	2	4	7	3	1	2	2	9	2	2	1	2	2	9	2	1	2	2	1	2	2	9	2	1	9	2	2	2	2	2	2	1	2	2	2	2	2	2	2	2	1	2	2	2	2	2	1
1	40	3	2	8	7	4	1	2	2	1	2	9	2	2	99	9	2	1	2	1	1	2	2	1	2	1	9	2	2	2	2	2	2	2	1	2	1	2	2	2	1	2	1	2	2	2	2	2	1
1	40	3	2	8	8	4	1	2	2	1	2	9	2	2	1	9	2	1	2	1	1	2	2	1	2	1	9	2	2	2	2	2	2	2	1	1	1	2	1	1	1	1	2	2	2	2	2	2	1
1	40	3	2	8	8	4	1	2	2	1	99	2	9	2	99	1	2	2	2	1	1	2	1	1	1	1	1	2	2	2	2	2	2	1	1	1	1	2	1	1	1	1	1	1	2	2	2	2	2
1	48	2	2	1	3	4	1	2	2	2	2	2	1	2	1	1	2	1	2	2	1	2	2	1	2	2	9	2	2	2	2	2	2	1	2	2	2	2	2	2	2	2	1	2	2	2	2	2	1
1	48	2	2	1	3	4	1	9	9	9	9	9	9	1	1	1	9	9	2	1	1	2	9	9	2	9	1	2	2	2	2	2	2	1	1	1	2	2	1	2	1	2	2	2	2	2	2	2	1
1	48	2	1	1	3	2	1	2	2	99	2	2	1	2	1	1	2	1	2	2	1	2	2	1	2	1	2	2	2	2	2	2	2	1	2	2	2	2	1	2	1	2	1	1	2	2	2	2	1
1	48	2	1	1	3	2	1	2	2	2	2	2	1	2	1	1	2	1	2	2	1	2	2	1	2	1	2	2	2	2	2	2	2	1	1	2	2	2	1	1	1	2	1	1	2	2	2	2	1
1	48	2	1	1	3	1	1	2	2	1	2	2	1	2	1	1	2	1	2	1	1	2	1	1	9	2	1	2	2	2	2	2	2	1	1	2	2	2	1	2	2	2	1	1	2	2	2	1	1
1	48	2	1	1	3	3	1	2	2	2	2	2	1	2	1	1	2	1	2	2	1	2	2	1	2	1	1	2	2	2	2	2	2	1	1	2	2	2	1	2	1	2	1	1	2	2	2	2	1
1	48	2	2	1	3	3	1	9	9	9	9	9	9	2	1	1	9	2	2	1	1	2	9	9	2	9	1	2	2	2	2	2	2	1	2	1	2	2	1	2	1	2	2	2	2	2	2	2	1
1	48	2	2	1	4	4	1	2	2	1	2	2	9	2	2	9	2	2	2	2	1	2	2	1	2	2	1	1	2	2	2	2	2	2	2	2	2	2	2	2	2	2	1	2	2	2	2	2	1
1	48	2	1	1	4	2	1	2	2	9	2	2	1	2	1	1	2	9	2	2	1	1	1	9	1	9	9	2	2	2	2	2	2	2	1	2	2	2	2	2	2	2	1	2	2	2	2	2	3
1	48	2	1	2	3	3	1	2	2	1	2	9	2	2	2	9	2	9	9	9	1	9	9	1	2	9	1	1	2	2	2	2	2	1	1	1	2	2	2	1	1	1	1	2	2	2	2	2	2
1	48	2	2	2	3	4	1	2	2	9	2	2	9	2	1	9	2	2	2	9	1	2	2	1	2	2	1	2	2	2	2	2	2	2	1	2	2	2	1	2	2	2	2	2	2	2	2	2	1
1	48	2	1	2	3	4	2	2	2	1	1	1	2	1	3	1	1	2	1	1	2	1	1	2	1	2	1	1	1	1	1	1	1	2	2	2	2	2	1	1	1	2	2	2	2	2	2	2	2
1	48	2	2	2	4	3	2	1	1	2	1	1	2	1	5	1	1	2	1	1	2	1	1	1	1	2	2	1	2	1	1	1	1	2	2	2	2	2	2	2	2	2	2	2	1	1	1	1	2
1	48	2	1	2	4	4	1	2	2	1	2	2	9	2	1	9	2	1	9	9	9	9	9	1	2	9	9	2	2	2	2	2	2	2	1	2	2	2	2	2	1	2	2	2	2	2	2	2	1
1	48	2	2	3	4	4	1	2	2	9	2	2	9	2	1	9	2	1	2	1	1	9	1	1	2	1	9	2	1	2	2	2	2	1	2	2	1	2	1	2	1	2	1	1	2	2	2	2	1
1	48	2	2	3	4	4	1	2	9	9	2	9	9	2	1	9	2	1	9	9	1	9	9	9	9	1	9	2	1	2	2	2	2	2	2	2	2	2	2	2	2	2	1	2	2	2	2	2	1
1	48	2	2	3	4	4	1	9	2	2	1	1	1	2	1	1	2	2	2	1	2	1	1	1	2	1	2	2	2	2	2	2	2	2	1	2	2	2	2	2	2	2	1	2	2	2	2	2	1
1	48	2	1	3	3	4	1	9	2	9	9	9	2	99	9	1	2	2	2	2	1	2	2	1	2	1	1	2	2	2	2	2	2	1	1	2	1	2	1	1	1	1	1	1	2	2	2	2	1
1	48	2	2	3	3	4	1	2	2	9	2	2	9	2	2	1	2	1	2	2	1	2	2	1	2	1	9	2	2	2	2	2	2	1	2	2	2	2	2	2	2	2	1	2	2	2	2	2	1
1	48	2	99	3	3	4	1	2	2	9	9	9	9	2	1	9	2	9	2	9	1	9	9	9	2	9	9	2	2	2	2	2	2	2	1	2	2	2	2	2	2	2	1	2	2	2	2	2	1
1	48	2	99	3	3	3	1	2	2	1	2	2	9	2	1	1	2	2	2	2	1	1	2	1	2	2	1	2	2	2	2	2	2	2	1	2	2	2	1	2	1	2	1	2	2	2	2	2	1
1	48	2	1	4	4	4	1	2	2	1	2	9	1	2	1	1	9	1	2	1	1	9	2	9	2	1	1	2	2	2	2	2	2	1	1	1	2	2	1	2	1	2	2	1	2	2	2	2	1
1	48	2	2	4	4	2	1	2	2	1	2	2	1	2	9	1	2	1	2	2	1	2	2	1	2	2	1	2	2	2	2	2	2	2	2	2	2	1	2	2	2	2	2	2	2	2	2	1	1
1	48	2	2	4	3	4	1	2	2	9	2	2	1	2	1	9	2	9	2	2	1	9	9	9	2	9	2	2	2	2	2	2	2	1	1	1	1	2	1	1	1	2	1	2	2	2	2	2	1
1	48	2	2	5	4	99	1	2	2	9	2	99	1	99	1	1	9	2	99	2	99	9	9	9	2	1	99	2	2	2	1	2	2	2	2	2	2	2	2	2	1	2	2	2	2	2	2	2	1
1	48	2	1	5	4	4	1	2	2	1	2	2	9	2	1	1	2	9	2	1	1	1	1	1	2	1	2	2	2	2	2	2	2	2	1	2	2	2	2	2	2	2	1	2	2	2	2	2	1
1	48	2	1	6	4	3	1	2	2	2	2	2	9	2	99	1	2	9	99	1	1	1	1	2	2	1	1	2	2	2	2	2	2	2	1	2	2	2	1	2	2	2	2	2	2	2	2	2	1
1	48	2	2	3	4	1	1	2	2	9	2	2	9	2	99	9	9	9	2	9	9	2	2	9	2	9	1	2	2	2	2	2	2	2	1	2	2	2	1	2	2	2	2	2	2	2	2	2	1
1	48	2	1	3	4	4	1	9	9	9	2	9	9	2	1	1	2	2	2	2	1	1	1	2	2	1	9	2	2	2	2	2	2	2	1	2	2	2	2	2	2	2	1	2	2	2	2	2	1
1	48	2	2	3	4	4	1	1	2	9	2	9	1	2	7	1	2	1	2	2	1	2	2	1	2	2	1	1	2	1	1	1	1	2	2	2	2	2	2	1	2	2	2	2	1	1	1	2	1
1	48	2	2	3	4	3	1	9	9	1	9	9	9	9	99	1	2	9	2	9	1	9	2	2	2	9	1	2	2	2	2	2	2	2	1	2	2	2	2	1	2	2	2	2	2	2	2	2	1
1	48	2	2	3	4	3	1	9	99	1	2	1	1	2	99	1	2	2	2	2	1	2	2	1	9	2	1	2	2	2	2	2	2	1	2	1	2	2	2	2	2	1	1	2	2	2	2	2	1
1	48	2	1	3	4	4	1	2	2	9	2	2	1	2	1	1	2	9	9	1	1	1	1	1	2	9	2	2	2	2	2	2	2	2	1	2	2	2	1	2	2	2	1	2	2	2	2	2	1
1	48	2	2	3	4	4	1	2	2	9	2	2	1	2	1	1	2	9	2	2	1	9	9	1	2	1	9	2	2	2	2	2	2	2	1	2	2	2	2	2	2	2	1	2	2	2	2	2	1
1	48	2	2	3	4	4	1	2	9	9	9	9	99	2	99	2	2	9	9	2	1	2	2	1	1	2	1	2	1	2	2	2	2	1	1	2	2	2	1	2	1	1	1	2	2	2	2	2	3
1	48	2	2	3	4	3	1	2	2	2	2	2	9	2	2	9	2	2	2	2	1	2	2	1	2	1	1	2	2	2	2	2	2	1	1	1	1	2	1	2	1	1	1	2	2	2	2	2	1
1	48	2	1	3	4	3	1	2	9	1	9	1	2	99	99	1	9	2	1	9	1	1	2	1	1	1	9	2	2	2	2	2	2	2	1	2	2	2	1	2	2	2	2	2	2	2	2	2	2
1	48	2	2	3	4	4	1	9	2	1	2	1	2	1	7	9	1	2	1	1	2	1	1	2	1	9	2	1	1	1	2	1	1	2	2	2	2	2	2	2	2	2	2	2	1	2	1	2	2
1	48	2	2	3	4	3	1	2	2	1	2	2	1	9	1	2	2	1	2	2	1	9	9	9	2	1	9	2	2	2	2	2	2	2	1	2	2	2	2	2	1	2	2	2	2	2	2	2	3
1	48	2	2	3	4	4	1	1	2	1	2	99	1	2	3	1	2	2	9	1	1	2	2	2	1	2	2	1	2	2	2	2	2	1	2	2	2	2	1	2	1	2	1	1	2	2	2	2	1
1	48	2	2	3	4	4	1	2	2	1	2	2	2	9	1	2	2	9	2	2	1	9	2	1	9	9	9	2	2	2	2	2	2	1	2	2	2	2	1	2	1	2	2	2	2	2	2	2	1
1	48	2	2	3	4	4	1	2	2	1	9	2	1	2	1	1	2	9	2	9	1	9	9	1	2	9	1	2	2	2	2	2	2	1	2	2	2	2	2	2	2	2	2	2	1	2	2	2	1
1	48	2	1	3	4	3	1	1	2	1	2	1	1	2	1	2	1	2	1	1	1	2	9	1	2	2	2	2	2	2	2	2	2	1	2	2	2	2	1	2	2	2	2	2	2	2	2	2	1
1	48	2	2	3	4	4	1	2	2	1	2	2	1	2	10	9	2	9	2	2	1	9	2	2	2	1	9	2	2	2	2	2	2	1	1	2	1	2	1	2	1	2	1	2	2	2	2	2	1
1	48	2	1	3	4	4	1	9	2	9	9	2	1	2	1	2	1	9	9	9	1	2	2	1	1	1	1	2	2	2	2	2	2	1	2	2	2	2	1	2	2	2	2	2	2	2	2	2	1
1	48	2	2	3	4	2	1	9	2	1	9	9	1	2	1	1	2	1	2	1	1	9	9	99	2	1	1	2	2	2	2	2	2	1	2	2	2	2	1	2	2	2	2	2	2	2	2	2	1
1	48	2	1	3	4	4	1	9	9	9	9	9	9	2	1	1	2	2	2	9	1	2	9	9	2	1	1	2	2	2	2	2	2	2	1	2	1	2	1	2	1	2	1	1	2	2	2	2	1
1	48	2	2	3	4	4	1	2	2	1	2	2	1	2	99	1	2	9	99	2	9	2	2	1	2	9	9	2	2	2	2	2	2	2	2	2	1	2	1	2	2	2	2	2	2	2	2	2	1
1	48	2	2	4	4	4	1	1	1	2	2	2	1	2	3	1	2	2	2	2	1	9	9	9	9	2	9	2	2	2	2	2	2	2	1	2	2	2	2	2	1	2	2	2	2	2	2	2	1
1	48	2	2	4	4	4	1	2	2	2	9	9	9	9	1	1	2	9	2	2	1	9	2	1	9	1	1	2	1	2	2	2	2	2	2	2	2	2	2	2	1	2	2	2	2	2	2	2	1
1	48	2	1	4	4	4	9	1	1	9	1	1	2	1	3	1	1	2	9	9	1	9	1	1	2	9	1	1	2	2	2	2	1	2	2	2	1	2	1	2	2	2	2	1	2	2	2	2	2
1	48	2	2	4	4	4	2	2	2	9	2	2	9	2	99	9	2	9	9	9	1	2	2	9	9	1	2	2	2	2	2	2	2	1	2	2	2	2	2	2	1	2	2	2	2	2	2	2	2
1	48	2	1	4	4	4	1	1	2	1	9	9	2	2	11	1	9	2	1	2	1	9	2	1	2	2	1	2	1	2	2	2	2	1	1	1	1	2	1	2	1	1	1	1	2	2	2	2	1
1	48	2	1	4	99	4	1	2	2	1	2	2	9	2	4	2	2	2	2	1	1	9	1	1	2	1	1	2	2	2	2	2	1	2	1	1	2	1	1	1	1	1	1	1	2	2	2	2	1
1	48	2	1	4	4	4	1	2	2	1	2	1	2	2	1	1	2	1	2	1	1	2	2	1	2	1	1	2	2	2	2	2	2	1	1	2	1	2	1	1	1	1	1	1	2	2	2	2	1
1	48	2	1	4	4	4	1	1	1	2	2	2	1	2	3	2	2	2	2	1	1	9	9	2	2	2	9	2	2	2	2	2	2	2	1	2	2	2	1	2	2	1	2	2	2	2	2	2	1
1	48	2	2	4	4	4	1	9	2	9	9	2	9	2	1	1	2	2	2	1	1	9	9	1	2	1	1	2	2	2	2	2	2	2	2	2	2	1	2	2	2	2	2	2	2	2	2	1	1
1	48	2	1	4	4	2	1	2	2	1	2	2	2	2	1	2	2	2	2	2	1	1	1	1	2	1	2	2	2	2	1	2	2	1	2	2	1	2	1	1	1	2	1	2	2	2	2	2	1
1	48	2	2	4	4	4	1	9	2	2	9	9	9	9	1	1	2	2	99	1	1	9	9	9	2	9	9	2	2	2	2	2	1	2	2	2	2	1	99	99	99	99	99	99	99	99	99	99	2
1	48	2	2	4	4	4	1	2	2	1	2	9	1	9	1	9	9	1	2	2	1	2	2	1	2	1	1	2	2	2	2	2	2	2	1	2	2	2	1	2	2	2	2	2	2	2	2	2	1
1	48	2	1	4	4	3	9	9	2	2	99	2	1	2	99	1	9	2	99	1	1	2	2	1	1	1	1	2	2	2	2	2	2	2	1	2	2	2	2	1	2	2	1	1	2	2	2	2	3
1	48	2	99	4	4	4	2	1	1	1	9	9	2	2	1	1	2	1	1	9	1	9	9	1	9	2	1	2	1	2	2	2	1	2	2	2	2	2	1	2	2	2	2	2	1	2	2	2	3
1	48	2	99	4	4	4	2	1	1	1	9	9	2	2	1	1	2	1	1	9	1	9	9	1	9	2	1	2	1	2	2	2	1	2	2	2	2	2	1	2	2	2	2	2	1	2	2	2	3
1	48	2	1	5	4	4	1	2	2	9	2	2	9	2	2	9	2	1	2	2	1	9	9	1	2	9	9	2	2	2	2	2	2	2	1	2	2	2	2	2	1	2	2	2	2	2	2	2	1
1	48	2	1	5	4	3	1	1	2	2	1	1	1	2	99	1	1	2	2	2	1	9	9	1	1	2	2	1	2	2	2	2	2	2	2	2	2	2	2	2	2	2	2	2	2	2	1	2	1
1	48	2	1	5	4	4	1	1	2	2	9	1	9	99	3	9	1	2	2	2	1	2	2	9	2	1	2	1	2	2	2	2	2	2	2	2	2	2	2	2	2	2	1	2	2	2	2	2	1
1	48	2	1	5	4	4	1	2	2	1	2	1	2	1	1	1	1	2	2	1	9	2	1	1	2	1	1	2	2	1	2	2	2	2	2	2	2	2	2	2	1	2	2	2	2	2	2	2	1
1	48	2	1	5	4	3	1	9	9	9	9	2	9	2	2	1	9	1	2	2	1	1	1	1	2	9	9	1	2	1	1	2	1	2	2	2	2	2	1	2	2	2	2	2	2	1	2	2	1
1	48	2	2	5	4	3	1	2	2	2	2	2	1	2	99	1	2	1	2	2	2	2	99	1	2	1	2	2	2	2	2	2	2	2	1	2	2	2	1	2	2	2	2	2	2	2	2	2	1
1	48	2	1	8	6	4	1	2	2	1	2	2	9	9	1	1	9	2	2	1	1	1	1	1	2	9	1	2	2	2	2	2	2	2	1	2	2	2	2	2	2	2	1	2	2	2	2	2	1
1	48	2	1	5	6	4	1	9	2	2	2	2	9	2	16	1	2	2	2	9	1	2	2	1	2	9	2	2	1	2	1	2	2	1	2	1	2	2	1	2	1	2	1	2	2	2	2	2	1
1	48	2	2	5	6	1	1	9	2	1	2	2	2	2	1	9	2	2	2	9	1	9	9	2	9	2	1	1	2	2	2	2	2	2	1	2	2	2	1	2	1	1	1	2	2	2	2	2	1
1	48	2	1	5	6	4	1	2	2	9	2	9	9	2	1	9	2	1	2	9	1	2	9	9	1	1	9	2	2	2	2	2	2	2	1	2	2	2	2	2	2	2	1	2	2	2	2	2	1
1	48	2	2	5	6	2	1	2	9	2	2	9	2	99	1	2	1	9	2	9	9	9	9	2	9	1	9	2	1	2	2	2	2	2	2	2	2	2	2	2	2	2	1	2	2	2	2	2	2
1	48	2	1	5	6	4	1	2	2	2	2	2	1	2	1	1	1	2	99	1	1	2	1	1	1	1	1	2	1	2	2	2	2	1	2	2	2	2	1	2	1	2	2	2	2	2	2	2	1
1	48	2	2	5	6	4	1	2	1	9	9	9	9	1	2	1	99	1	2	1	1	9	9	1	2	1	2	2	2	2	2	2	2	2	1	2	2	2	2	2	2	2	1	2	2	2	2	2	1
1	48	2	2	5	6	1	1	2	2	9	2	2	1	2	1	2	2	9	2	1	1	1	1	1	2	1	1	99	99	99	99	99	99	99	99	99	99	99	2	2	2	2	1	2	2	2	2	2	2
1	48	2	1	5	6	4	1	2	2	1	2	2	9	2	1	9	2	1	2	1	1	9	9	2	2	9	1	2	2	2	2	2	1	2	1	1	2	2	1	2	1	1	1	2	2	2	2	2	1
1	48	2	2	5	6	2	1	2	2	9	2	2	1	2	1	1	9	2	1	1	2	1	2	2	2	2	99	2	2	2	2	2	2	1	1	2	1	2	1	2	1	1	1	2	2	2	2	2	1
1	48	2	2	5	6	4	1	2	99	9	2	2	9	99	1	1	2	9	2	2	1	2	2	1	2	9	1	2	2	2	2	2	2	2	2	2	1	2	2	2	2	2	2	1	2	2	2	2	1
1	48	2	2	5	6	3	1	2	2	2	1	1	9	2	15	1	1	2	9	1	1	9	2	1	2	1	2	2	1	2	2	2	2	1	1	1	2	2	1	2	1	1	1	1	2	2	2	2	1
1	48	2	1	5	99	1	1	2	99	9	1	2	1	2	99	1	2	9	2	1	2	9	1	2	1	9	2	99	99	99	99	99	99	99	99	99	99	99	99	99	99	99	99	99	99	99	99	99	2
1	48	2	2	4	6	4	1	2	1	2	1	2	9	2	2	1	2	1	9	9	1	9	9	1	1	9	1	2	2	2	2	2	2	2	1	2	2	2	1	1	1	2	2	2	2	2	2	2	1
1	48	2	2	4	6	4	1	2	2	1	2	2	1	2	9	2	2	2	2	2	1	2	2	1	2	1	9	2	2	2	2	2	2	1	1	2	2	2	2	1	1	2	1	1	2	2	2	2	1
1	48	2	1	4	4	2	2	1	1	2	1	1	2	1	3	1	1	2	1	1	9	1	1	9	1	9	1	1	2	2	2	2	2	2	2	2	2	2	2	2	2	2	2	2	2	1	2	2	2
1	48	2	1	4	6	4	2	1	9	2	1	1	9	2	8	1	1	9	2	1	9	9	1	1	1	2	1	2	1	2	2	2	2	2	2	2	2	2	1	2	2	2	2	2	2	2	2	2	2
1	48	2	2	4	6	3	1	2	2	2	2	2	1	99	1	1	2	2	2	9	1	1	2	1	2	1	1	2	2	2	2	2	2	1	2	2	2	2	1	2	2	2	2	2	2	2	2	2	1
1	48	2	2	4	6	4	1	2	2	2	2	9	2	9	1	9	9	2	2	2	1	2	9	9	2	9	2	2	2	2	2	2	2	1	2	2	2	2	1	2	2	2	2	2	2	2	2	2	1
1	48	2	2	4	6	4	1	2	2	1	2	2	2	2	1	1	2	1	2	2	9	2	2	9	2	9	9	2	2	2	2	2	2	2	1	2	2	2	1	2	2	2	2	2	2	2	2	2	1
1	48	2	2	4	6	4	1	9	9	9	2	9	9	2	1	1	2	1	2	1	2	2	2	1	2	2	1	2	2	2	2	2	2	1	1	2	2	2	1	2	1	2	1	1	2	2	2	2	3
1	48	2	2	4	6	4	1	2	2	1	2	2	1	2	1	1	2	2	9	9	9	9	9	9	9	9	1	2	2	2	2	2	2	2	1	2	2	2	2	2	2	2	1	2	2	2	2	2	3
1	48	2	1	4	6	4	1	2	99	1	9	2	1	2	1	1	2	9	1	1	1	9	2	99	1	2	1	2	1	2	2	2	1	1	1	1	1	1	1	2	1	1	1	2	2	2	2	2	1
1	48	2	2	4	6	3	1	2	2	1	9	2	9	2	1	1	2	2	2	9	1	2	2	1	2	1	1	2	2	2	2	2	2	1	1	1	2	2	1	1	1	1	1	2	2	2	2	2	1
1	48	2	2	4	6	2	1	2	2	1	2	2	9	2	2	9	2	99	2	9	1	2	2	9	2	1	9	2	2	2	2	2	2	2	1	2	2	2	2	2	2	2	1	2	2	2	2	2	2
1	48	2	2	4	6	3	1	2	2	1	2	9	9	2	1	9	2	9	9	2	1	9	2	1	2	1	9	2	2	2	2	2	2	1	1	2	1	2	1	2	1	1	1	2	2	2	2	2	1
1	48	2	2	4	6	1	1	2	2	1	2	2	1	2	1	1	2	2	2	2	1	2	2	1	2	9	1	1	2	2	2	2	2	2	1	1	2	2	2	2	1	2	2	2	2	2	2	2	1
1	48	2	1	4	6	4	9	1	2	9	2	9	1	2	1	9	9	1	2	9	1	9	9	9	2	1	9	2	2	2	2	2	2	1	2	2	1	2	1	1	1	1	1	1	2	2	2	2	1
1	48	2	1	4	6	2	1	2	2	2	2	2	1	99	2	1	2	2	2	1	1	9	9	1	2	9	1	2	2	2	2	2	2	2	1	2	2	2	2	2	2	2	2	2	2	1	2	2	1
1	48	2	2	4	6	4	1	2	2	1	2	2	1	2	2	1	2	2	2	2	1	2	2	9	1	1	2	1	2	2	2	2	2	1	2	2	1	2	1	2	2	2	1	2	2	2	2	2	1
1	48	2	2	4	6	2	1	2	2	9	9	9	9	9	1	1	9	9	9	9	9	1	1	9	2	2	1	2	2	2	2	2	2	2	2	2	1	2	2	2	2	2	1	2	2	2	2	2	1
1	48	2	2	4	6	4	1	2	2	1	2	2	1	2	1	1	2	9	2	2	1	2	2	2	2	2	2	2	2	2	2	2	2	1	1	1	1	2	1	1	1	1	1	2	2	2	2	2	1
1	48	2	2	3	6	3	1	9	9	2	9	9	9	2	9	1	2	2	9	1	1	2	2	1	9	1	9	2	1	2	2	2	2	2	1	2	2	2	1	2	1	2	1	2	2	2	2	2	3
1	48	2	1	3	6	3	1	1	2	2	2	2	2	2	1	1	2	2	1	1	1	2	2	1	2	1	1	2	2	2	2	2	1	2	1	2	1	2	1	2	2	1	1	2	2	2	2	2	2
1	48	2	2	2	6	3	1	2	2	1	2	2	9	2	11	1	2	2	2	2	1	2	2	1	2	99	1	2	2	2	2	2	2	1	1	1	2	2	2	2	1	2	1	1	2	2	2	2	1
2	31	2	1	5	6	3	1	2	2	2	2	2	1	2	1	1	2	1	1	1	1	9	9	1	9	1	1	2	1	2	1	2	2	1	2	2	2	2	1	2	1	1	1	2	2	2	2	2	1
2	31	2	2	6	6	4	1	2	2	1	2	2	1	2	9	1	2	1	2	1	1	2	2	1	2	1	1	2	2	2	2	2	2	2	1	2	2	2	1	2	2	2	2	2	2	2	2	2	1
2	31	2	1	5	6	4	1	2	2	1	2	2	1	2	4	1	2	2	2	2	1	2	2	2	1	2	1	2	2	2	2	2	2	2	1	2	2	2	2	2	1	2	2	2	2	2	2	2	1
2	31	2	2	3	3	4	1	2	2	9	2	2	1	2	1	1	2	1	2	2	1	1	1	1	2	1	2	2	2	2	2	2	2	1	1	2	2	2	1	2	1	2	1	2	2	2	2	2	1
2	31	2	1	5	4	3	1	2	2	1	2	9	1	2	1	1	2	1	9	1	1	1	1	1	2	9	2	2	1	2	2	1	2	2	2	2	2	2	2	1	2	2	1	2	2	2	2	2	1
2	31	2	2	3	3	3	1	2	2	9	2	2	1	2	1	1	1	1	2	2	1	1	1	1	2	99	1	2	1	2	2	2	2	1	1	2	2	2	1	2	2	2	1	1	2	2	2	2	2
2	31	2	2	3	3	4	1	9	9	9	9	9	9	2	1	1	9	1	9	1	9	2	2	9	2	1	9	2	1	2	2	2	2	1	1	2	2	2	1	2	1	2	1	2	2	2	2	2	1
2	31	2	2	3	3	4	1	2	2	2	2	2	1	99	1	1	2	2	99	2	1	2	2	1	2	1	1	2	2	2	1	2	2	1	1	2	2	2	1	2	1	2	1	2	2	2	2	2	2
2	31	2	1	3	3	4	1	2	2	9	9	9	9	2	1	9	2	9	2	1	1	9	9	9	9	1	2	2	2	2	1	2	2	2	2	2	2	2	2	2	1	2	2	2	2	2	2	2	1
2	31	2	2	6	6	4	1	2	2	1	2	99	1	99	1	1	2	1	2	1	1	2	2	1	2	1	1	2	1	2	2	2	2	2	2	2	2	2	2	2	2	2	2	1	2	2	2	2	1
2	31	2	1	3	4	1	2	2	1	9	9	9	9	9	99	2	9	1	9	1	2	9	1	1	2	1	9	2	2	2	1	2	2	2	2	2	2	2	1	2	2	2	2	2	2	2	2	2	1
2	31	2	99	4	6	4	1	2	2	1	2	2	1	2	10	9	2	2	2	2	1	2	2	1	2	2	2	2	1	2	2	2	2	2	2	2	2	2	2	2	2	2	1	2	2	2	2	2	2
2	31	2	2	2	3	4	1	2	2	9	2	2	1	2	1	1	2	1	2	2	1	1	1	1	2	1	2	2	2	2	2	2	2	2	1	2	2	2	1	2	1	2	1	2	2	2	2	2	1
2	31	2	2	3	3	2	1	2	2	9	2	2	9	2	2	9	2	9	2	2	1	2	2	1	2	1	9	2	2	2	2	2	2	1	1	1	1	2	1	2	1	1	1	2	2	2	2	2	1
2	31	2	2	5	6	4	1	2	2	1	2	1	1	2	1	1	2	2	1	1	1	9	9	1	2	1	1	2	2	2	2	2	2	2	1	2	2	2	1	2	2	2	2	2	2	2	2	2	1
2	31	2	2	3	3	99	1	9	2	9	9	9	1	2	9	1	9	1	9	9	1	2	2	99	1	1	1	2	2	2	1	2	2	2	1	2	2	2	1	2	1	2	1	2	2	2	2	2	1
2	31	2	2	5	6	4	1	2	2	1	9	1	1	2	1	1	2	1	1	1	1	1	9	9	2	1	1	2	2	2	2	2	2	2	1	2	2	2	2	2	1	2	2	2	2	2	2	2	1
2	31	2	2	3	3	4	1	2	2	9	2	2	1	2	1	1	2	1	2	9	1	1	1	1	2	1	1	2	2	2	2	2	2	2	1	2	2	2	2	2	2	2	1	2	2	2	2	2	2
2	31	2	99	3	3	4	1	2	2	9	2	2	1	2	1	1	2	2	2	2	1	2	2	1	2	2	2	2	2	2	2	2	2	1	1	2	2	2	1	2	1	1	2	2	2	2	2	2	1
2	31	2	2	3	3	3	1	2	2	9	2	2	1	2	1	1	2	2	2	1	1	1	1	1	2	1	1	2	1	2	2	2	2	2	1	2	2	2	1	2	1	2	1	1	2	2	2	2	1
2	31	2	1	3	4	3	1	2	2	2	2	2	1	2	1	1	2	99	2	1	2	1	1	1	2	1	2	2	2	2	2	2	2	2	1	2	2	2	1	2	2	2	2	2	2	2	2	2	1
2	31	2	99	5	6	4	1	2	2	1	2	2	1	2	1	1	2	9	2	2	1	2	2	9	2	9	1	2	1	2	2	2	2	1	1	1	1	2	1	2	1	1	1	1	2	2	2	2	1
2	31	2	2	4	6	4	1	2	9	1	9	2	1	2	1	1	2	9	2	2	1	2	2	1	9	1	1	2	1	2	2	2	2	1	1	1	1	2	1	2	1	1	1	2	2	2	2	2	1
2	31	2	2	5	6	4	1	2	2	1	2	2	9	2	1	1	2	9	2	2	1	2	2	1	2	1	2	2	1	2	2	2	2	1	1	2	2	2	2	1	1	1	1	1	2	2	2	2	1
2	31	2	2	4	6	4	1	2	2	1	2	2	9	2	1	1	2	9	2	1	1	2	2	1	2	1	1	2	2	2	2	2	2	1	1	2	1	2	1	2	1	1	1	2	2	2	2	2	1
2	31	2	2	3	3	99	1	9	2	9	9	9	2	2	1	9	2	1	2	2	1	2	2	9	2	1	9	2	2	2	2	2	2	1	1	2	2	2	1	1	1	2	1	1	2	2	2	2	1
2	31	2	2	3	3	4	1	2	2	9	2	9	99	2	1	2	2	1	2	9	1	1	1	9	2	1	2	2	2	2	2	2	2	2	1	2	2	2	2	2	1	2	2	2	2	2	2	2	1
2	31	2	1	3	3	4	1	2	2	1	2	9	1	2	2	9	2	1	2	1	1	9	9	1	2	2	1	2	2	2	1	2	2	1	1	2	2	2	2	2	2	2	1	1	2	2	2	2	1
2	31	2	2	4	3	4	1	2	2	9	2	2	1	99	9	9	2	1	2	1	1	1	1	1	2	1	1	2	2	2	2	2	2	2	1	2	2	2	1	2	1	2	1	2	2	2	2	2	1
2	31	2	2	4	6	2	1	2	2	1	2	9	1	2	1	1	2	9	2	1	1	2	2	1	2	1	2	2	1	2	2	2	2	1	1	2	2	2	1	2	1	2	1	2	2	2	2	2	1
2	31	2	2	3	3	2	1	2	2	9	2	2	1	2	2	9	2	9	2	9	1	2	2	9	9	1	9	2	2	2	2	2	2	1	1	2	2	2	1	2	1	1	1	2	2	2	2	2	1
2	31	2	2	4	3	4	1	9	2	9	2	9	2	2	1	9	9	2	9	1	9	9	2	2	1	1	2	2	2	2	2	2	2	1	1	2	1	2	1	2	1	1	1	1	2	2	2	2	1
2	31	2	2	3	3	4	1	2	2	9	2	2	1	2	2	1	2	2	2	9	2	2	9	9	2	2	1	2	2	2	2	2	2	1	1	2	2	2	1	2	1	2	1	2	2	2	2	2	2
2	31	2	99	2	3	3	1	2	2	1	9	2	1	2	1	1	2	9	2	2	1	2	2	1	2	1	2	2	2	2	2	2	2	1	1	2	2	2	1	2	1	2	1	1	2	2	2	2	1
2	31	2	1	4	3	4	1	2	2	2	2	2	1	2	1	1	2	2	2	2	1	2	2	2	2	2	1	2	2	2	2	2	2	1	1	1	1	2	1	2	1	1	1	1	2	2	2	2	1
2	31	2	1	4	3	1	1	2	2	9	9	2	9	2	1	9	2	9	9	9	1	1	1	1	99	1	9	2	2	2	2	2	1	1	1	2	2	2	1	1	1	1	1	2	2	2	2	2	1
2	31	2	2	4	3	3	1	2	2	9	9	2	2	2	1	1	2	1	2	9	1	1	1	1	9	1	2	2	1	2	2	2	2	1	1	1	1	2	1	2	1	2	1	1	2	2	2	2	1
2	31	2	2	4	3	1	1	2	2	2	9	9	1	2	1	1	9	1	2	1	1	2	2	9	9	9	1	2	1	2	2	2	2	1	1	1	1	2	1	2	1	1	1	1	2	2	2	2	1
2	31	2	2	3	3	4	1	2	2	9	2	9	9	2	2	9	2	2	2	9	1	1	9	9	2	1	9	2	2	2	2	2	2	2	1	2	2	2	2	2	1	2	2	2	2	2	2	2	1
2	31	2	2	4	3	4	1	2	2	9	2	9	9	2	1	9	9	1	2	1	1	9	1	1	9	1	1	2	2	2	2	2	2	2	1	1	2	2	1	1	1	2	1	1	2	2	2	2	1
2	31	2	2	3	3	4	1	99	2	9	99	9	1	2	1	1	2	1	2	1	1	1	1	1	1	1	9	2	1	2	2	2	2	1	2	1	2	2	1	1	2	2	1	2	2	2	2	1	1
2	31	2	2	4	3	1	1	9	2	9	9	9	2	9	1	1	9	1	2	9	1	2	2	1	1	1	1	2	1	2	2	2	2	1	1	2	2	2	1	2	1	2	2	1	2	2	2	2	1
2	31	2	1	4	3	4	1	2	9	2	2	1	1	2	1	1	2	2	99	1	1	2	2	1	2	2	2	2	1	2	2	2	1	2	1	2	2	2	1	2	2	2	1	2	2	2	2	2	1
2	31	2	2	4	3	99	1	2	2	1	9	2	9	2	1	9	9	1	2	1	1	1	1	2	2	1	1	2	1	2	1	2	2	1	1	2	1	2	1	2	1	2	1	2	2	2	2	2	1
2	31	2	2	4	3	4	1	2	2	1	2	2	1	2	1	9	2	2	1	1	1	1	1	1	2	9	9	2	2	2	2	2	2	2	1	2	2	2	1	2	2	2	2	2	2	2	2	2	1
2	31	2	1	4	3	4	1	9	2	1	2	2	1	2	1	1	2	1	1	9	1	1	1	1	9	9	1	2	1	2	2	2	2	1	1	2	2	2	1	2	1	2	1	2	2	2	2	2	2
2	31	2	1	4	3	4	1	2	9	1	2	2	1	2	1	1	2	1	2	9	1	1	1	1	2	9	1	2	1	2	2	2	2	1	1	2	2	2	1	2	1	2	1	2	2	2	2	2	1
2	31	2	2	5	3	99	1	2	2	1	2	2	1	2	2	2	2	1	99	9	2	1	9	9	2	1	1	2	1	2	1	2	2	1	1	2	2	2	2	2	2	2	1	2	2	2	2	2	1
2	31	2	99	3	3	2	1	9	2	9	9	2	1	2	1	1	9	9	9	99	1	9	9	1	9	99	1	2	1	2	2	2	2	1	1	2	1	2	1	2	1	1	1	2	2	2	2	2	1
2	31	2	1	4	3	4	1	2	2	1	2	9	1	2	1	1	9	9	9	9	1	2	2	1	2	2	2	2	1	2	2	2	2	1	1	2	2	2	1	2	2	1	1	2	2	2	2	2	1
2	31	2	2	4	3	4	1	9	2	9	2	2	1	2	2	9	2	1	2	9	2	9	9	9	2	1	1	2	2	2	1	2	2	2	2	2	2	2	1	2	2	2	2	2	2	2	2	2	1
2	31	2	1	3	3	4	1	2	2	1	2	2	1	2	1	9	9	2	2	9	1	9	9	1	1	9	1	2	1	2	2	2	2	1	1	1	2	2	1	2	1	1	1	2	2	2	2	2	1
2	31	2	2	3	3	4	1	2	2	2	2	2	1	2	1	1	2	2	2	2	1	99	1	99	2	1	1	1	2	1	2	2	2	2	1	2	2	2	1	1	1	2	2	1	2	2	2	2	1
2	31	2	99	2	3	3	1	2	2	1	2	2	1	2	1	1	2	9	2	2	1	2	2	1	2	2	2	2	2	2	2	2	2	1	1	2	2	2	1	2	1	2	2	2	2	2	2	2	1
2	31	2	2	99	3	99	1	2	2	9	9	2	1	2	1	9	2	1	2	9	1	2	2	1	9	2	1	2	1	2	1	2	2	2	1	2	2	2	2	2	1	2	1	2	2	2	2	2	2
2	31	2	2	3	3	99	1	2	9	9	2	1	1	2	1	9	1	2	2	9	1	9	9	9	2	1	1	2	2	2	2	2	2	2	1	2	2	2	2	2	2	2	1	2	2	2	2	2	1
2	31	2	2	4	3	4	1	99	2	9	99	9	1	2	1	2	9	9	2	2	1	1	2	1	2	2	1	2	1	2	2	2	2	1	1	1	2	2	1	1	2	2	1	1	2	2	2	2	1
2	31	2	2	5	3	4	1	2	2	9	2	2	1	2	1	1	2	1	2	1	1	1	1	1	2	1	1	2	2	2	2	2	2	1	1	2	2	2	1	2	1	2	1	2	2	2	2	2	1
2	31	2	2	4	3	4	1	2	2	9	2	2	1	2	1	1	2	1	2	1	1	1	1	1	2	1	1	2	2	2	2	2	2	1	1	2	2	2	1	2	1	2	1	2	2	2	2	2	1
1	47	3	1	4	8	4	1	2	2	1	1	2	1	2	1	2	2	2	2	1	1	2	2	1	2	2	1	2	2	2	2	2	2	2	1	2	1	2	1	2	2	2	1	1	2	2	2	2	3
1	47	3	1	4	8	4	1	2	2	1	2	2	9	2	9	1	2	9	2	1	1	2	9	1	2	2	1	2	2	2	2	2	2	2	1	2	1	2	1	2	2	2	2	1	2	2	2	2	1
1	47	3	99	4	8	4	1	9	2	1	9	9	1	2	1	1	2	9	2	2	1	2	2	1	2	9	1	1	2	2	2	2	2	2	2	2	2	2	1	2	2	2	2	2	2	2	2	2	1
1	47	3	1	4	7	4	1	2	2	1	2	1	9	2	2	2	2	2	2	2	1	2	2	1	2	2	1	2	2	2	2	2	2	2	1	2	2	2	2	2	2	1	1	2	2	2	2	2	1
1	47	3	1	4	8	4	1	2	2	9	1	9	2	2	9	2	2	2	1	1	1	1	9	1	2	2	1	2	2	2	2	2	2	1	1	2	1	1	1	1	2	1	1	1	2	2	2	2	1
1	47	3	2	4	8	4	1	9	2	1	9	9	1	2	10	2	2	2	2	9	1	2	9	1	2	9	1	2	2	2	2	2	2	1	2	2	1	2	2	1	2	2	2	1	2	2	2	2	1
1	47	3	2	4	8	4	1	1	2	1	2	1	1	2	8	1	1	2	1	1	1	1	1	1	1	9	1	2	2	2	2	2	2	1	1	2	1	2	2	2	1	1	1	1	2	2	2	2	1
1	47	3	99	5	8	4	1	9	2	9	2	2	1	2	11	1	2	2	2	1	1	2	9	2	1	1	9	2	2	2	2	2	2	2	1	2	2	2	2	2	2	2	2	2	2	1	2	2	1
1	47	3	1	5	8	4	1	9	2	9	2	9	9	2	4	1	2	9	2	1	1	2	2	1	2	2	1	2	2	2	2	2	2	2	1	2	2	2	1	2	2	2	2	2	2	2	2	2	1
1	47	3	1	5	8	4	1	9	1	9	9	2	9	2	14	1	2	9	1	1	1	2	2	1	1	1	1	2	2	2	2	2	2	2	1	2	2	2	1	2	2	2	2	2	2	2	2	2	1
1	47	3	2	5	8	4	1	1	2	1	2	1	1	2	9	1	2	2	2	2	1	2	2	1	2	1	1	2	2	2	2	2	2	1	1	2	1	2	2	2	1	1	1	1	2	2	2	2	1
1	47	3	1	5	8	4	1	2	2	1	2	2	1	2	10	1	2	2	9	1	1	2	9	1	2	2	1	1	2	2	2	2	2	2	2	2	2	2	1	2	2	2	2	2	2	2	2	2	1
1	47	3	1	5	8	4	1	2	2	1	9	9	1	2	2	1	2	2	2	2	1	2	2	1	2	9	1	2	2	2	2	2	2	2	2	2	2	2	1	2	2	2	2	2	2	2	2	2	1
1	47	3	2	5	8	4	1	2	2	2	2	2	1	2	2	9	2	2	2	2	1	2	2	1	2	1	1	2	1	2	2	2	2	2	2	2	2	2	2	2	1	2	2	2	2	2	2	2	1
1	47	3	2	5	8	4	1	2	2	1	2	2	1	2	1	1	2	2	2	2	1	2	2	1	2	1	1	2	2	2	2	2	2	1	1	2	1	2	1	2	2	1	1	1	2	2	2	2	1
1	47	3	1	5	8	4	1	9	2	1	1	1	1	1	99	1	2	2	2	2	2	1	2	1	1	2	1	1	2	2	2	2	2	1	1	2	2	2	1	2	2	2	2	2	2	2	2	2	1
1	47	3	2	6	8	4	1	2	2	2	2	1	1	2	1	1	2	2	2	1	1	2	2	1	1	1	1	2	2	2	2	2	2	2	1	2	2	2	1	2	2	2	2	2	2	2	2	2	3
1	47	3	2	6	8	4	1	1	9	1	2	9	1	2	1	1	2	2	9	2	1	9	9	1	2	2	1	2	1	2	2	2	2	2	2	2	2	2	1	2	2	2	2	2	2	2	2	2	1
1	47	3	99	8	8	4	1	1	2	1	2	1	1	2	1	1	2	2	2	2	1	2	2	1	2	2	1	1	2	2	2	2	2	2	2	2	2	2	2	2	2	2	2	1	2	2	2	2	3
1	47	3	1	8	8	4	1	9	9	9	9	9	1	9	10	1	1	2	9	2	1	2	9	2	2	9	1	1	2	2	2	2	2	2	2	2	2	2	1	2	2	2	2	2	2	2	2	2	1
1	39	2	2	2	3	1	1	2	2	9	2	2	1	2	1	9	2	1	2	9	1	1	1	1	2	9	2	2	2	2	2	2	2	2	1	2	2	2	1	2	2	2	2	2	2	2	2	2	3
1	39	2	2	3	4	4	1	2	2	9	2	2	1	2	1	9	2	9	99	1	1	2	1	1	2	1	1	2	1	2	2	2	2	2	2	2	2	2	1	2	2	2	2	2	2	2	2	2	1
1	39	2	2	3	4	4	1	2	2	2	2	2	2	2	1	1	2	1	2	2	1	2	2	2	2	99	1	2	2	2	2	2	2	2	1	2	2	2	1	2	2	2	2	2	2	2	2	2	1
1	39	2	2	2	4	4	1	2	2	2	2	2	1	2	2	1	2	1	2	2	1	2	2	1	2	1	1	2	2	2	2	2	2	1	1	2	2	2	1	2	1	2	1	2	2	2	2	2	1
1	39	2	2	3	3	1	1	2	2	2	2	2	9	2	1	1	2	9	2	9	2	2	2	1	2	1	1	2	2	2	2	2	2	1	2	2	2	2	1	2	2	2	2	2	2	2	2	2	1
1	39	2	1	5	6	3	1	2	2	9	2	1	2	1	1	1	9	2	2	2	1	9	9	1	2	1	1	2	2	2	2	2	2	2	1	2	2	2	1	2	2	2	2	2	2	2	2	2	1
1	39	2	2	2	3	1	1	2	2	1	2	2	1	2	1	1	2	1	2	2	1	1	1	1	2	1	2	2	2	2	1	2	2	2	2	2	2	2	2	2	2	2	1	2	2	2	2	2	1
1	39	2	2	2	3	2	1	2	2	1	2	2	9	2	1	2	2	1	2	2	1	2	2	1	2	1	1	2	2	2	2	2	2	2	1	2	2	2	1	2	1	1	1	1	2	2	2	2	1
1	39	2	2	5	6	4	1	2	2	9	2	2	9	2	1	1	2	9	2	2	1	2	2	1	2	1	1	2	2	2	2	2	2	1	1	1	2	2	1	2	1	1	1	1	2	2	2	2	1
1	39	2	2	4	4	4	1	1	2	2	2	1	1	1	1	1	2	1	99	1	1	1	1	1	1	1	1	2	1	2	2	2	2	2	2	2	2	2	2	2	1	2	2	2	2	2	2	2	1
1	39	2	1	3	3	2	1	2	2	2	2	2	9	99	1	1	2	1	2	2	1	1	1	1	2	1	1	2	2	2	2	2	2	2	1	2	2	2	2	2	1	2	2	2	2	2	2	2	2
1	39	2	2	2	4	4	1	1	2	2	2	2	2	1	99	1	2	2	2	2	1	2	2	1	2	2	2	2	2	2	2	2	2	1	1	1	2	2	1	1	1	1	1	1	2	2	2	1	1
1	39	2	2	2	3	3	1	2	2	9	2	9	1	2	1	9	2	9	2	9	1	2	1	1	9	1	1	2	2	2	2	2	2	1	2	2	2	2	1	2	2	2	2	2	2	2	2	2	1
1	39	2	2	4	4	4	1	2	2	9	9	9	1	2	1	1	2	9	9	1	1	1	1	9	1	1	1	1	2	2	2	2	2	1	1	2	1	2	1	2	1	2	1	2	2	2	2	2	1
1	39	2	1	3	4	4	1	2	2	2	2	2	9	2	1	1	2	9	2	1	2	9	9	1	9	2	1	2	2	2	2	2	2	2	1	2	2	2	2	1	2	2	2	2	2	2	2	2	1
1	39	2	2	4	4	4	1	2	2	1	2	2	1	2	2	9	2	2	99	1	1	1	1	9	2	1	1	2	2	1	2	2	2	2	1	1	2	2	1	2	1	1	2	1	2	2	2	2	1
1	39	2	2	3	4	2	1	2	2	2	2	2	9	2	9	1	2	9	2	1	2	9	9	1	2	1	1	2	2	2	2	2	2	1	2	2	2	2	2	2	1	2	2	2	2	2	2	2	1
1	39	2	1	8	6	4	2	2	2	9	2	1	2	2	1	1	2	9	2	9	2	1	1	1	2	1	1	2	1	2	2	2	2	2	2	2	2	2	1	2	2	2	2	2	2	2	2	2	1
1	39	2	1	5	6	4	1	9	1	1	2	9	1	2	1	2	2	1	9	1	1	9	9	1	2	1	1	2	1	2	2	2	2	2	1	2	1	2	1	2	2	2	2	2	2	2	2	2	1
1	39	2	2	4	6	3	1	2	2	9	2	9	9	2	1	1	2	9	2	2	1	1	1	9	2	1	1	2	2	2	2	2	2	1	2	2	2	2	1	2	2	2	2	2	2	2	2	2	1
1	39	2	2	8	6	4	1	2	2	1	2	2	1	2	1	1	2	2	2	2	1	2	2	1	2	1	1	2	1	2	2	2	2	2	2	2	2	2	1	2	2	2	2	2	2	2	2	2	1
1	39	2	2	4	6	4	1	2	9	2	2	9	1	2	1	1	2	1	2	9	1	2	1	1	2	1	1	2	1	2	2	2	1	2	2	2	2	2	1	2	1	2	2	2	2	2	2	2	1
1	39	2	2	5	6	4	1	2	2	2	9	1	1	1	1	1	1	2	9	9	1	9	1	1	1	2	1	2	1	2	2	2	2	2	2	2	2	2	2	2	2	2	1	2	2	2	2	2	1
1	39	2	2	5	6	4	1	2	2	9	2	2	9	2	1	2	2	9	9	2	1	2	2	1	2	2	2	2	2	2	2	2	2	2	1	2	2	2	1	2	2	2	2	2	2	2	2	2	1
1	39	2	1	3	4	4	1	2	2	2	2	2	1	2	1	1	2	9	1	1	1	1	1	1	2	1	1	2	2	2	2	2	2	2	1	2	2	2	1	2	2	2	2	2	2	2	2	2	1
1	39	2	2	3	6	4	1	2	2	9	2	2	9	2	1	9	2	9	2	2	1	2	2	1	2	9	1	2	2	2	2	2	2	1	1	1	1	2	1	2	1	2	1	2	2	2	2	2	1
1	39	2	1	6	6	4	1	2	2	2	9	9	1	2	1	2	2	1	2	2	1	2	1	1	2	1	2	2	2	2	2	2	2	1	2	2	2	2	1	2	2	2	2	2	2	2	2	2	1
1	39	2	2	4	6	4	1	9	9	2	1	2	1	2	8	1	2	1	2	9	1	2	1	1	2	9	1	1	1	2	2	2	2	2	1	2	2	1	2	1	2	2	2	1	2	1	2	1	2
1	39	2	1	5	6	4	1	2	2	2	2	2	9	2	1	1	2	1	2	2	9	2	1	1	2	2	2	1	2	2	2	2	1	2	2	2	2	2	2	1	2	2	2	2	1	2	2	2	2
1	39	2	1	6	6	3	1	2	9	2	2	1	1	2	1	1	2	2	99	2	1	1	2	2	2	2	1	1	2	2	2	1	2	1	1	2	2	2	1	2	2	2	2	2	2	2	2	2	3
1	39	2	2	2	3	4	1	2	2	1	2	2	1	2	1	2	2	9	2	2	1	2	2	1	2	1	1	2	1	2	2	2	2	1	2	2	1	2	1	2	1	1	1	1	2	2	2	2	1
1	39	2	1	5	6	4	1	2	2	9	9	2	1	2	1	1	9	1	2	9	1	9	9	1	2	1	1	2	2	2	2	2	2	1	1	1	1	2	1	2	1	2	1	1	2	2	2	2	1
1	39	2	1	5	6	3	1	2	9	2	9	99	1	9	1	1	2	2	99	9	1	9	9	9	2	99	1	2	2	2	2	2	2	2	1	2	2	2	1	2	2	2	2	2	2	2	2	2	1
1	39	2	1	3	3	4	1	9	2	9	2	2	1	2	1	9	2	9	9	2	1	2	2	9	2	1	2	2	2	2	2	2	2	1	1	2	2	2	2	2	2	2	2	2	1	1	2	2	1
1	39	2	2	3	4	4	1	2	99	9	2	9	1	2	1	1	2	9	2	1	1	1	1	1	99	9	2	2	1	2	2	2	2	2	1	2	2	2	1	2	1	2	1	2	2	2	2	2	1
1	39	2	2	3	4	4	1	2	2	1	2	2	1	2	1	1	2	1	2	1	2	2	2	1	2	2	2	2	1	2	2	2	2	1	1	1	2	2	1	2	1	1	1	1	2	2	2	2	1
1	39	2	2	3	4	2	1	2	9	2	1	9	1	2	1	1	9	1	2	9	1	1	1	9	1	9	9	1	1	2	2	2	2	2	1	2	2	2	1	2	1	2	2	2	2	2	2	2	1
1	39	2	2	4	3	4	2	2	2	2	2	99	1	2	1	9	2	2	2	9	1	2	99	99	2	1	1	2	2	2	2	2	2	1	2	2	2	2	1	2	2	2	2	2	2	2	2	2	1
1	39	2	2	4	3	4	1	2	2	9	2	2	9	2	1	1	2	2	2	9	1	2	2	9	1	1	1	2	2	2	2	2	2	1	2	2	2	2	2	2	2	2	1	2	2	2	2	2	1
1	39	2	2	99	4	4	1	2	2	2	2	2	9	2	1	1	2	99	2	1	1	1	1	1	2	9	2	2	2	2	2	2	2	2	1	2	2	2	1	2	2	2	2	2	2	2	2	2	1
1	39	2	1	4	3	4	1	1	2	2	2	2	9	2	1	1	2	9	2	2	1	2	2	2	2	2	1	2	2	2	2	2	2	1	2	2	1	2	1	1	1	2	2	2	2	2	2	2	1
1	39	2	2	5	6	4	1	2	2	9	2	2	1	2	11	2	2	2	2	2	1	1	1	1	2	1	1	2	2	2	2	2	2	1	1	1	1	2	1	2	1	1	1	2	2	2	2	2	1
1	39	2	1	4	6	4	1	2	2	1	2	2	1	2	1	1	2	1	2	1	1	2	2	1	2	2	1	2	1	2	2	2	2	1	1	1	2	2	1	2	1	1	1	2	2	2	2	2	1
1	39	2	1	4	6	2	1	2	2	2	2	2	9	2	1	1	2	2	2	2	1	2	2	1	2	9	1	2	1	2	2	2	2	1	1	2	1	2	1	2	1	1	1	1	2	2	2	2	1
1	39	2	1	4	6	3	1	2	2	2	9	9	2	2	11	2	2	1	2	1	1	2	2	1	2	9	1	2	2	2	2	2	2	1	2	2	2	2	1	2	2	2	2	2	2	2	2	2	1
1	39	2	2	4	6	3	1	2	2	2	1	1	9	2	1	1	2	1	2	1	1	1	1	9	2	9	1	2	2	2	1	2	2	1	1	2	1	2	1	2	1	1	1	1	2	2	2	2	1
1	39	2	2	1	3	4	1	2	2	2	2	2	9	2	2	1	2	2	2	2	1	1	1	1	2	1	2	2	2	2	2	2	2	2	1	1	2	2	1	2	1	1	1	2	2	2	2	2	1
1	19	2	2	4	6	4	1	2	2	1	2	9	1	2	1	2	2	9	2	2	1	2	2	2	2	1	2	2	2	2	2	2	2	1	2	2	2	2	2	2	2	2	1	2	2	2	2	2	1
1	19	2	1	4	6	4	1	2	2	1	2	2	1	2	1	1	2	9	2	1	1	2	2	2	2	1	9	2	2	2	2	2	2	2	1	2	2	2	2	2	1	2	2	2	2	2	2	2	1
1	19	2	1	5	6	4	1	2	2	2	1	2	1	2	11	2	1	2	1	1	1	2	1	1	2	2	1	2	2	2	2	2	2	2	2	2	1	2	1	2	2	2	2	2	2	2	2	2	3
1	19	2	1	5	6	4	1	2	9	1	2	9	1	2	2	9	2	9	2	2	1	2	2	9	2	2	2	2	2	2	2	2	2	1	1	2	2	2	2	2	1	1	2	2	2	2	2	2	1
1	19	2	2	4	6	4	1	2	2	1	2	2	1	2	2	2	2	1	2	2	1	2	2	2	2	1	2	2	2	2	2	2	2	1	1	1	1	2	2	1	2	1	1	1	2	2	2	2	1
1	19	2	2	4	6	4	1	2	2	1	2	9	1	9	1	2	2	9	2	1	1	2	2	1	2	9	2	2	2	2	2	2	2	2	1	2	2	2	2	2	2	2	1	2	2	2	2	2	1
1	19	2	2	5	6	4	1	9	9	1	9	9	1	9	1	9	9	9	2	2	1	2	2	9	9	9	2	2	2	2	2	2	2	2	1	2	2	2	2	1	1	1	1	1	2	2	2	2	1
1	19	2	2	4	6	4	1	2	2	1	2	2	1	2	1	1	2	2	2	9	1	2	2	1	2	1	2	1	2	2	2	2	2	1	1	2	1	2	2	1	1	2	1	1	2	2	2	2	1
1	19	2	2	3	6	3	1	1	2	1	2	2	1	2	1	2	2	2	9	1	1	2	9	1	2	9	1	1	2	2	2	2	2	1	1	2	1	2	1	2	2	2	1	1	2	2	2	2	1
1	19	2	2	5	6	4	1	2	2	2	2	9	2	2	2	9	2	2	1	2	1	9	9	9	1	2	1	1	1	2	2	2	2	2	2	2	1	2	1	1	1	1	1	1	1	1	1	1	1
1	19	2	1	4	6	3	1	1	2	2	2	1	1	2	2	2	2	2	2	2	1	2	9	1	2	2	1	1	2	2	2	2	2	2	2	2	2	2	1	2	2	2	2	2	2	2	2	2	1
1	19	2	2	2	6	3	1	1	2	9	2	9	1	2	1	1	2	2	99	9	1	2	2	1	2	1	1	2	2	2	2	2	2	1	2	2	1	2	1	1	1	2	1	1	2	2	2	2	1
1	19	2	2	5	7	4	1	1	2	1	1	1	2	2	7	2	1	2	2	1	2	2	2	1	1	2	1	2	2	1	2	2	2	2	2	2	2	2	1	2	2	2	2	2	2	2	2	2	3
1	19	2	1	4	4	4	1	2	2	1	2	2	9	2	2	2	2	1	2	1	1	2	1	1	1	1	1	2	2	2	2	2	2	2	1	2	2	2	1	2	2	2	2	2	2	2	2	2	1
1	19	2	2	3	6	4	1	2	2	2	2	2	1	2	1	1	2	1	2	2	1	2	2	1	2	1	2	2	2	2	2	2	2	1	1	1	2	2	1	1	1	2	2	2	2	2	2	2	1
1	19	2	2	4	6	4	1	2	2	9	2	9	1	1	1	2	2	1	2	2	1	2	2	2	2	1	1	2	2	2	2	2	2	1	1	1	2	2	1	1	1	2	2	2	2	2	2	2	1
1	19	2	1	6	8	3	1	9	2	1	2	2	1	2	2	1	2	2	9	2	1	2	2	1	1	9	1	2	1	2	2	2	2	2	2	2	2	2	1	2	2	2	1	1	2	2	2	2	1
1	19	2	2	1	6	4	1	2	2	1	9	9	1	2	1	9	2	2	2	9	1	2	2	1	2	1	1	2	1	2	2	2	2	2	1	2	1	2	1	2	2	2	1	1	2	2	2	2	1
1	19	2	2	2	6	3	1	2	2	9	2	2	1	2	1	9	2	1	2	1	1	1	2	1	2	1	9	2	2	1	2	2	2	2	2	2	2	2	1	2	2	2	1	2	2	2	2	2	2
1	19	2	2	3	6	4	1	9	2	1	2	9	9	2	3	9	2	2	1	1	1	1	2	1	2	9	2	1	2	2	2	2	2	1	1	2	2	2	1	2	2	1	2	2	2	2	2	2	1
1	43	3	2	8	9	4	1	1	2	1	2	2	1	2	8	1	2	2	2	2	1	2	2	1	2	2	1	1	1	2	2	2	2	2	2	2	2	2	1	2	2	2	2	2	2	2	2	2	1
1	43	3	2	6	8	4	1	9	2	1	2	2	1	2	1	1	2	2	2	2	1	2	2	1	2	2	1	2	2	2	2	2	2	2	1	2	2	2	2	2	2	2	1	2	2	2	2	2	1
1	43	3	1	6	8	4	1	2	2	1	9	9	1	2	7	1	1	1	1	1	1	2	1	1	2	2	1	2	2	2	2	2	1	2	2	2	2	2	1	2	2	2	2	2	2	2	2	2	1
1	43	3	2	8	8	3	1	1	2	9	9	9	9	1	1	1	2	1	2	9	1	2	2	1	1	2	1	2	2	2	2	2	2	1	1	2	1	2	1	1	1	1	1	1	2	2	2	2	1
1	22	2	2	3	4	4	1	2	2	1	2	2	9	2	1	1	2	9	2	2	1	9	9	9	2	2	2	2	2	2	2	2	2	1	1	2	2	2	1	1	1	1	1	2	2	2	2	2	1
1	22	2	2	2	3	4	1	2	2	9	2	2	9	2	2	9	2	2	2	9	1	2	2	9	2	1	1	2	2	2	2	2	2	2	1	2	2	2	2	2	1	2	2	2	2	2	2	2	1
1	22	2	1	2	3	3	1	2	2	9	2	2	1	2	1	1	2	9	2	9	1	9	9	1	9	9	1	2	2	2	2	2	2	1	1	2	2	2	1	2	1	2	1	2	2	2	2	2	1
1	22	2	2	2	3	4	1	2	2	9	2	2	9	2	1	9	2	9	2	2	1	1	1	1	2	1	2	1	2	1	1	1	2	2	2	2	1	2	1	2	1	1	1	2	2	2	2	2	1
1	22	2	2	2	3	3	1	2	2	9	2	2	1	2	1	2	2	1	2	2	1	2	2	2	2	1	2	2	2	2	2	2	2	2	1	2	2	2	2	2	2	2	1	2	2	2	2	2	1
1	22	2	1	2	3	3	1	2	2	1	2	2	1	2	1	1	2	1	2	1	1	9	9	1	2	1	2	2	1	2	2	2	2	1	2	2	2	2	1	2	1	2	1	1	2	2	2	2	1
1	22	2	2	2	3	4	1	9	2	9	9	2	9	2	1	2	2	1	2	2	1	2	2	2	2	1	2	2	2	2	2	2	2	2	1	2	2	2	1	2	2	2	2	2	2	2	2	2	1
1	22	2	2	2	3	4	1	2	2	2	9	9	1	2	1	1	9	1	2	1	1	9	9	1	1	1	1	2	2	2	2	2	2	1	1	1	1	2	1	2	1	1	1	1	2	2	2	2	1
1	22	2	1	2	3	3	1	9	2	9	2	2	1	99	1	9	2	1	2	9	1	2	2	9	1	99	2	2	2	2	2	2	2	2	1	2	2	2	2	2	2	2	1	2	2	2	2	2	1
1	22	2	2	2	3	4	1	2	2	1	9	2	1	2	1	2	2	1	2	2	1	9	9	9	1	1	1	2	2	2	2	2	2	1	1	2	2	2	1	2	1	1	1	1	2	2	2	2	1
1	22	2	2	1	3	2	1	2	2	9	2	2	9	2	1	1	2	2	2	2	1	2	2	9	2	1	1	2	2	2	2	2	2	2	1	2	2	2	2	2	1	2	2	2	2	2	2	2	1
1	22	2	2	1	3	3	1	2	1	9	2	2	1	2	1	9	2	2	9	1	1	9	9	9	2	2	1	2	2	2	2	2	2	2	1	1	1	2	1	1	1	2	1	1	2	2	2	2	1
1	22	2	1	1	3	1	1	2	9	9	2	2	9	2	1	9	2	1	2	2	1	2	2	9	2	1	9	2	2	2	2	2	2	2	1	2	2	2	2	2	1	2	2	2	2	2	2	2	1
1	22	2	2	1	3	3	1	2	2	2	2	2	1	2	1	1	2	9	2	2	1	2	2	1	2	1	9	2	2	2	2	2	2	1	1	2	2	2	1	2	1	2	2	1	2	2	2	2	1
1	22	2	2	1	3	4	1	2	2	1	2	2	1	2	1	1	2	2	2	2	1	2	2	1	2	2	1	1	2	2	2	2	2	2	2	2	2	2	2	2	2	2	1	2	2	2	2	2	1
1	22	2	1	1	3	3	1	9	2	9	2	9	9	2	1	9	2	1	2	2	1	2	2	9	9	9	2	2	2	2	2	2	2	2	1	2	2	2	1	2	2	2	2	2	2	2	2	2	1
1	22	2	2	5	6	4	1	2	2	1	2	2	1	2	1	1	2	9	2	2	1	2	2	2	2	9	1	2	2	2	2	2	2	1	2	2	1	2	1	2	1	2	1	2	2	2	2	2	1
1	22	2	2	5	6	4	1	2	2	2	2	2	9	9	1	1	2	2	2	2	9	9	9	9	2	9	9	2	2	2	2	2	2	2	1	2	2	2	1	2	2	2	2	2	2	2	2	2	1
1	22	2	1	6	6	3	1	2	2	1	2	2	2	9	1	1	1	2	1	1	1	2	2	2	1	2	99	2	1	1	1	2	2	2	2	2	2	2	2	2	2	2	2	2	2	2	1	2	3
1	22	2	1	8	99	4	1	2	2	1	2	2	9	9	99	1	2	2	2	2	1	9	9	2	2	99	2	2	2	2	2	2	2	1	1	2	2	2	1	1	1	1	1	2	2	2	2	2	1
1	22	2	1	5	4	4	2	1	1	2	1	1	2	1	3	1	1	2	1	1	1	1	1	1	1	9	1	1	1	1	1	2	2	2	2	2	2	2	2	2	2	2	2	2	2	1	1	2	2
1	22	2	2	5	6	4	1	2	9	9	2	2	99	2	14	2	2	2	2	2	1	2	2	2	2	2	1	2	2	2	2	2	2	1	2	2	2	2	2	2	2	2	1	2	2	2	2	2	1
1	22	2	2	5	4	4	1	2	2	2	1	2	2	2	1	2	1	1	2	2	1	2	2	2	1	1	2	2	2	2	2	2	2	2	1	2	2	2	2	2	2	1	2	2	2	2	2	2	1
1	22	2	2	5	4	4	1	2	2	1	2	9	9	9	1	1	2	1	2	2	1	2	2	2	2	9	1	2	2	2	2	2	2	2	1	1	2	2	1	1	1	1	2	2	2	2	2	2	1
1	22	2	2	4	4	4	1	2	2	2	2	2	2	2	1	1	2	1	2	2	1	2	1	1	2	1	1	2	1	2	2	2	2	2	2	2	1	2	1	2	1	2	1	2	2	2	2	2	3
1	22	2	2	4	4	4	1	2	1	1	2	1	2	1	15	9	1	1	2	9	1	2	2	9	1	1	2	2	2	2	2	2	2	1	1	1	1	2	1	1	1	2	1	1	2	2	2	2	1
1	22	2	1	4	4	4	99	2	9	2	2	9	9	2	1	2	2	1	9	1	1	2	9	1	9	1	2	2	2	2	2	2	2	1	1	2	2	2	1	2	1	2	2	2	2	2	2	2	1
1	22	2	1	4	4	4	1	2	1	2	2	2	2	2	1	2	2	1	2	2	1	2	2	2	2	1	1	2	2	2	2	2	2	2	1	2	2	2	2	2	2	1	2	2	2	2	2	2	1
1	22	2	1	4	3	3	1	2	2	9	9	9	9	9	4	1	2	9	9	9	9	9	9	9	9	9	9	2	2	2	2	2	2	1	1	2	2	2	1	1	1	2	2	2	2	2	2	2	1
2	9	1	1	2	1	2	2	1	2	2	1	9	2	1	3	2	2	9	9	9	9	9	2	9	9	9	9	2	1	1	2	2	1	1	1	2	2	2	1	1	2	1	2	2	1	1	2	2	3
2	9	1	2	1	1	3	1	2	9	9	2	2	1	9	1	1	2	9	2	9	1	9	9	1	2	1	1	2	2	2	2	2	2	1	1	1	2	2	1	2	1	2	1	2	2	2	2	2	1
2	9	1	1	2	1	4	9	2	2	2	1	9	9	2	1	9	2	1	9	9	2	1	1	9	2	1	2	2	2	2	2	2	2	1	2	2	2	2	2	2	2	2	1	1	2	2	2	2	2
2	9	1	2	1	1	3	1	2	2	2	2	9	2	1	1	9	2	9	2	9	9	9	9	9	9	1	9	2	2	2	2	2	2	2	1	2	2	2	2	2	2	2	1	2	2	2	2	2	1
2	9	1	1	1	1	4	1	2	2	2	2	2	1	2	1	2	2	2	9	2	1	2	2	1	1	1	2	2	2	2	2	2	2	1	1	2	1	1	1	2	1	1	1	1	2	2	2	2	1
2	9	1	2	1	1	2	1	9	2	2	2	2	9	2	1	9	2	9	2	2	1	9	9	1	2	9	1	2	1	2	2	2	2	1	2	1	1	1	1	2	1	2	1	1	2	2	2	2	1
2	9	1	1	1	1	3	9	2	9	2	2	9	2	9	1	9	9	9	2	2	1	2	2	1	2	9	9	2	2	2	2	2	2	2	2	1	2	2	2	2	2	2	1	2	2	2	2	2	1
2	9	1	2	1	1	4	1	2	2	9	9	9	9	9	4	9	9	9	2	9	1	9	9	1	9	1	1	2	2	2	2	2	2	1	1	1	2	2	1	1	1	2	2	1	2	2	2	2	1
2	9	1	1	2	1	2	1	2	9	9	2	1	2	2	4	1	9	1	2	2	9	2	2	2	9	2	1	2	2	2	2	2	2	1	1	2	2	2	1	2	1	2	2	2	2	2	2	2	1
2	9	1	1	1	1	4	1	2	2	9	2	2	2	2	1	1	2	1	2	2	1	9	9	1	2	1	1	2	2	2	2	2	2	1	2	2	2	2	1	2	2	2	2	2	2	2	2	2	1
2	9	1	1	1	1	4	1	2	2	1	2	2	2	2	1	1	2	2	2	1	2	9	9	2	2	2	2	2	2	2	2	2	2	1	2	2	2	2	1	2	2	2	2	2	2	2	2	2	1
2	9	1	1	1	1	3	2	9	9	9	2	2	9	9	1	1	9	1	9	1	1	1	1	1	9	9	9	2	1	2	2	2	2	2	2	2	2	2	1	2	2	2	1	2	2	2	2	2	1
2	9	1	2	1	1	3	1	9	2	9	9	2	9	9	1	2	9	9	2	2	2	9	2	9	2	1	2	2	2	2	2	2	2	1	2	2	2	2	1	2	2	2	2	2	2	2	2	2	1
2	9	1	2	1	2	3	1	2	2	9	2	2	1	2	1	2	2	2	2	2	1	9	9	1	2	1	2	2	2	2	2	2	2	1	1	2	1	1	1	1	1	2	1	2	2	2	2	2	1
2	9	1	2	1	2	3	1	9	2	9	2	9	1	9	1	1	9	1	9	9	9	1	1	1	2	1	9	2	2	2	2	2	2	1	1	2	2	2	1	2	1	1	2	2	2	2	2	2	1
2	9	1	2	2	2	4	1	2	1	9	9	2	9	2	1	9	9	9	2	2	1	9	9	2	1	9	2	2	2	1	2	2	2	2	1	2	2	2	1	2	1	2	2	2	2	2	2	2	1
2	9	1	2	2	2	4	1	9	9	2	9	9	9	2	1	9	2	9	2	9	1	9	9	1	2	1	2	2	2	2	2	2	2	2	1	1	1	1	1	2	1	2	2	1	2	2	2	2	1
2	9	1	2	1	2	4	1	9	2	2	2	9	9	2	1	9	2	1	2	2	1	2	9	9	2	1	1	2	2	2	2	2	2	1	1	2	2	2	1	2	2	2	2	1	2	2	2	2	1
2	9	1	1	1	2	4	1	2	2	1	1	1	2	9	1	9	9	1	9	2	9	2	1	9	2	1	9	2	1	1	2	2	1	1	1	1	1	1	1	2	1	1	1	2	2	2	2	2	2
2	9	1	1	3	2	4	2	2	2	1	2	2	9	99	4	1	2	1	2	9	1	1	1	1	1	1	2	2	1	2	2	2	2	1	1	1	2	2	2	2	1	2	1	2	2	2	2	2	1
2	9	1	2	1	2	4	1	9	2	9	2	9	9	2	1	9	2	9	2	2	1	2	2	1	2	1	1	2	2	2	2	2	2	2	1	1	2	2	1	1	1	2	1	2	2	2	2	2	1
2	9	1	1	1	2	3	1	2	2	2	2	9	9	2	1	9	2	1	2	9	1	9	99	1	2	9	1	2	2	2	2	2	2	1	1	1	2	2	1	1	1	1	1	2	2	2	2	2	1
2	9	1	1	2	2	4	1	2	99	9	2	2	9	2	1	9	2	9	99	9	1	9	99	9	9	1	1	2	2	2	2	2	2	1	1	1	2	2	1	2	1	1	1	1	2	2	2	2	1
2	9	1	2	1	2	3	1	9	2	9	2	2	1	9	1	9	2	9	2	9	1	9	2	9	2	9	2	2	2	2	2	2	2	1	1	2	2	2	1	2	1	2	2	2	2	2	2	2	1
2	9	1	2	2	2	4	1	2	2	9	1	9	9	2	1	9	9	1	2	9	1	1	1	9	2	1	9	2	2	2	1	2	2	1	1	2	2	2	1	1	1	2	1	2	2	2	2	2	2
2	9	1	1	1	2	3	1	1	2	2	2	1	2	2	1	2	2	1	2	2	1	1	1	2	2	1	2	2	2	2	1	2	2	1	1	1	2	2	1	2	1	2	1	1	2	2	2	2	1
2	9	1	1	2	2	4	1	2	2	9	2	9	1	2	1	9	2	9	9	9	1	9	9	9	2	9	9	2	1	2	2	2	2	2	1	2	2	2	1	2	1	2	1	2	2	2	2	2	1
2	9	1	2	1	2	4	1	9	9	1	9	1	1	2	1	9	2	1	2	1	1	9	9	1	9	2	9	2	2	2	2	2	2	2	1	2	2	2	1	2	1	2	2	2	2	2	2	2	1
2	10	2	2	1	3	2	1	1	9	2	9	9	9	9	1	2	2	2	2	9	1	2	2	1	2	2	1	2	2	2	2	2	2	1	2	2	2	2	1	2	2	2	2	2	2	2	2	2	1
2	10	2	2	2	3	4	1	2	9	9	9	9	9	2	1	9	2	1	2	9	1	9	9	9	2	9	2	2	2	2	2	2	2	1	1	2	2	2	2	2	1	2	1	2	2	2	2	2	1
2	10	2	2	2	3	4	1	2	2	9	2	2	9	2	1	1	2	2	2	2	1	1	1	1	2	9	1	2	2	2	2	2	2	2	1	2	2	1	2	2	2	2	1	2	2	2	2	2	1
2	10	2	2	2	3	4	1	9	9	9	9	2	9	2	1	9	2	1	9	1	9	9	9	2	1	1	1	2	2	2	2	2	2	1	1	2	2	2	1	2	2	2	2	2	2	2	2	2	1
2	10	2	2	2	3	4	1	2	2	99	2	9	9	2	1	9	2	1	2	9	1	1	1	1	9	1	1	2	2	2	2	2	2	1	2	2	2	2	1	2	2	2	2	2	2	2	99	2	1
2	10	2	2	2	3	4	1	9	2	9	1	9	9	2	1	1	2	2	2	2	1	2	9	1	1	1	2	2	2	2	2	2	2	1	1	1	2	2	1	1	1	1	1	1	2	2	2	2	1
2	10	2	2	2	1	3	1	1	2	2	1	2	2	9	1	2	2	1	1	2	1	1	2	1	2	1	1	2	1	2	2	2	2	1	1	1	2	2	1	2	1	1	1	2	2	2	2	2	1
2	10	2	99	2	3	4	1	2	2	9	2	2	2	2	1	9	2	2	2	9	1	2	9	2	1	9	9	2	2	2	2	2	2	2	1	2	2	1	1	2	2	2	2	2	2	2	2	2	1
2	10	2	2	1	3	2	1	9	2	9	9	2	1	9	1	9	2	9	2	2	1	9	9	2	2	1	9	2	2	2	2	2	2	1	1	1	2	2	1	2	2	2	1	2	2	2	2	2	1
2	10	2	99	2	3	4	1	9	2	1	9	1	1	2	2	1	9	1	1	1	1	1	1	1	2	1	9	2	1	2	2	2	2	1	1	2	2	1	1	2	2	1	2	1	2	2	2	2	3
2	10	2	2	1	3	4	1	2	2	1	2	2	9	1	1	1	2	1	2	2	1	1	9	1	2	2	1	2	2	2	2	2	2	1	1	2	1	2	1	2	2	2	1	2	2	2	2	2	1
2	10	2	99	1	3	4	1	2	2	1	2	2	1	2	1	1	2	9	2	9	1	9	9	1	2	1	9	2	2	2	2	2	2	1	2	2	1	2	1	2	1	2	2	2	2	2	2	2	1
2	10	2	2	3	3	4	1	1	2	1	1	1	1	1	2	1	2	1	2	1	1	2	2	1	2	2	9	2	1	2	2	2	2	1	1	2	1	2	1	2	1	1	1	1	2	2	2	2	3
2	10	2	1	2	3	4	1	2	2	1	2	2	1	2	1	9	2	2	2	2	1	2	2	1	2	2	1	1	2	2	2	2	2	2	2	2	2	2	2	2	2	2	1	2	2	2	2	2	1
2	10	2	1	2	3	4	1	1	2	1	1	1	1	2	1	1	2	2	2	2	1	2	1	1	1	2	2	2	2	2	2	2	2	2	1	2	2	2	2	2	2	1	2	2	2	2	2	2	3
2	10	2	1	3	4	1	2	2	1	2	2	1	2	9	1	2	1	2	1	2	2	1	2	1	2	1	1	2	2	2	2	2	2	2	1	2	2	2	2	2	2	2	1	2	2	2	2	2	1
2	10	2	2	2	3	4	1	9	2	1	1	1	1	2	1	9	2	2	9	9	1	2	2	1	2	9	1	2	1	2	2	2	2	1	1	1	1	2	1	2	1	1	1	2	2	2	2	2	1
2	10	2	1	3	3	4	1	2	2	1	2	2	1	2	1	9	2	2	2	2	1	2	2	1	2	2	1	1	2	2	2	2	2	2	2	1	1	2	1	2	1	1	1	1	2	2	2	2	1
2	10	2	2	3	3	3	1	2	9	2	9	2	9	9	1	9	1	2	9	1	1	9	2	9	2	2	2	2	2	2	2	2	2	2	2	2	1	2	2	2	1	2	1	2	2	2	2	2	1
2	10	2	99	8	1	3	1	2	9	9	2	2	9	2	1	9	2	1	9	9	1	2	2	9	2	1	9	2	2	2	2	2	2	2	1	2	2	2	1	2	2	2	2	2	2	2	2	2	1
2	10	2	2	2	3	4	1	2	2	2	2	2	9	2	1	1	2	1	2	9	1	9	9	1	2	1	9	1	2	2	2	2	2	1	2	2	1	2	1	2	2	2	2	1	2	2	2	2	1
2	8	1	1	1	2	4	1	2	2	9	2	2	1	2	1	1	2	9	2	1	1	1	1	1	2	9	2	2	2	2	2	2	2	2	1	2	2	1	1	2	1	1	2	1	2	1	2	2	1
2	8	1	1	3	2	3	1	9	2	1	2	1	2	2	1	9	2	2	2	2	1	1	1	1	2	2	1	2	2	2	2	2	2	1	1	2	2	1	2	2	1	2	1	1	2	2	2	2	1
2	8	1	1	1	2	4	1	2	2	2	2	2	2	2	1	2	2	2	2	1	1	2	9	1	2	9	1	2	2	2	2	2	2	1	2	2	2	2	1	1	2	2	1	1	2	2	2	2	1
2	8	1	1	2	2	2	1	2	2	2	2	9	9	2	1	2	2	2	2	9	1	9	9	1	2	1	2	2	2	2	2	2	1	1	1	2	2	2	1	1	1	2	2	2	2	2	2	2	1
2	8	1	1	1	2	4	1	2	2	9	9	2	9	2	1	9	2	1	2	9	1	9	9	1	2	1	9	2	2	2	2	2	2	1	1	1	2	2	1	2	1	1	1	2	2	2	2	1	1
2	8	1	2	2	2	4	1	2	2	9	2	2	1	2	1	2	2	1	2	1	1	2	2	1	2	1	2	2	2	2	2	2	2	1	1	2	2	2	1	1	1	2	2	1	2	2	2	2	1
2	8	1	2	1	2	4	1	2	2	2	2	2	2	2	1	1	2	1	2	2	2	2	2	1	2	2	1	2	2	2	2	2	2	1	1	1	2	2	1	2	1	1	1	1	2	2	2	2	1
2	8	1	2	1	2	3	1	2	2	2	1	2	1	2	1	9	2	1	2	1	2	2	2	1	2	1	2	2	2	2	2	2	1	2	1	2	2	2	1	1	1	2	2	2	2	2	2	2	1
2	8	1	2	2	2	1	1	2	2	9	2	2	9	1	1	2	2	1	2	1	2	1	1	1	2	1	2	2	2	2	2	2	2	1	2	1	2	2	1	1	1	1	1	2	2	2	2	2	1
2	8	1	1	2	2	4	1	2	2	2	9	2	2	2	1	9	2	1	2	9	1	2	1	9	2	1	1	1	2	2	2	2	2	2	1	1	2	2	2	1	2	1	1	2	2	2	2	2	1
2	8	1	2	1	2	1	1	2	2	1	2	1	1	2	1	1	2	1	2	1	1	1	1	1	2	1	9	2	2	2	1	2	2	1	2	1	2	2	1	1	1	2	1	1	2	2	2	2	1
2	8	1	2	1	2	1	1	2	2	2	2	2	2	2	1	2	2	1	2	2	2	1	1	1	2	2	1	2	2	2	2	2	2	1	1	2	1	2	1	1	2	2	1	1	2	2	2	2	1
2	8	1	2	2	2	4	1	2	1	1	1	1	1	2	1	2	2	1	2	2	1	2	2	1	1	1	1	2	2	2	2	2	2	1	1	2	2	2	1	2	2	1	2	2	2	2	2	2	1
2	8	1	1	2	2	4	1	2	2	2	2	9	2	2	1	2	2	1	2	1	1	9	1	2	2	1	1	2	2	2	2	2	2	1	2	2	2	2	1	1	2	2	1	2	2	2	2	2	1
2	8	1	2	2	2	4	1	1	2	2	2	2	2	2	1	1	1	1	2	1	2	1	1	1	2	1	2	2	2	2	2	2	2	1	2	2	2	2	2	1	2	2	2	1	2	2	2	2	1
2	8	1	2	2	2	4	1	1	2	2	2	2	1	2	1	2	2	1	2	1	1	1	1	1	1	1	2	2	2	2	2	2	1	2	2	2	2	2	2	2	2	1	2	2	2	1	2	2	1
2	8	1	2	2	1	4	1	2	2	2	2	2	1	2	1	1	2	1	2	2	9	2	2	1	2	1	1	2	2	2	2	2	2	1	1	2	2	2	1	1	1	2	1	2	2	2	2	2	1
2	8	1	2	2	1	4	2	2	2	9	9	2	9	2	1	9	2	1	9	9	1	9	9	9	9	1	2	2	2	2	2	2	2	2	1	2	2	2	2	1	2	2	2	1	2	2	2	2	1
2	8	1	2	2	1	4	2	2	2	9	2	2	1	2	1	9	2	1	2	9	1	9	9	9	9	1	2	2	2	2	2	2	2	1	2	2	2	2	1	1	2	2	2	2	2	2	2	2	1
2	8	1	1	2	1	4	1	2	2	9	1	9	1	9	1	1	1	1	9	9	1	9	9	1	1	1	9	2	2	2	2	2	2	2	2	1	2	2	2	2	1	2	1	1	2	2	2	2	1
2	8	1	2	1	1	1	9	2	2	2	2	2	1	2	1	9	2	1	2	1	1	1	1	1	2	2	9	2	2	2	2	2	2	2	1	2	2	2	1	2	2	2	1	2	2	2	2	2	1
2	8	1	2	1	1	3	1	2	1	9	9	2	9	2	1	1	2	1	1	2	9	2	2	9	9	2	9	2	2	2	2	2	2	1	2	2	2	2	1	2	2	2	2	2	2	2	2	2	2
2	8	1	1	3	1	4	1	1	2	2	99	2	1	2	1	9	2	1	2	1	1	9	99	9	1	9	9	2	2	2	2	1	2	2	2	2	2	2	1	2	2	2	2	2	2	2	2	2	2
2	8	1	1	8	1	4	2	2	2	1	9	9	9	1	1	9	2	1	2	9	2	9	2	1	2	9	1	1	1	1	2	2	2	2	1	2	2	2	2	2	2	1	2	2	1	2	2	2	1
2	8	1	1	2	1	4	1	2	2	2	2	2	1	2	1	2	2	1	2	9	1	2	1	1	2	2	2	2	2	2	2	2	2	1	1	1	2	2	2	2	1	2	1	2	2	2	2	1	2
2	8	1	2	1	1	3	1	2	2	2	9	9	9	2	1	1	9	1	2	2	9	2	2	9	2	9	2	2	2	2	2	2	2	1	1	2	2	2	1	1	1	2	2	1	2	2	2	2	2
2	8	1	2	1	1	4	1	2	2	2	2	2	2	2	1	1	2	1	2	1	1	2	1	1	2	1	2	2	2	2	2	1	2	2	2	1	2	2	1	2	2	2	2	1	2	2	2	2	2
2	8	1	1	1	1	4	1	2	2	2	2	9	9	2	1	9	2	1	9	1	1	9	9	9	9	9	9	2	2	2	2	1	1	2	2	2	2	2	1	2	2	2	2	2	2	2	2	2	2
2	8	1	1	1	1	4	1	1	2	2	2	2	2	9	2	9	2	1	1	1	2	99	1	9	2	1	1	2	2	1	2	2	2	1	2	2	2	2	1	2	2	2	2	2	2	2	2	2	2
2	8	1	1	4	1	4	2	2	2	99	99	99	2	1	1	2	1	1	1	2	2	1	2	2	2	2	2	2	2	2	2	2	2	1	2	2	2	2	2	2	2	2	2	2	2	2	1	2	1
2	8	1	2	1	1	2	2	9	1	2	2	2	1	9	1	1	2	1	2	9	1	2	2	2	2	1	2	2	2	2	1	2	2	2	1	2	2	2	2	2	2	1	2	2	2	2	2	2	1
1	12	1	1	1	1	2	2	2	9	9	9	2	9	9	1	9	2	1	9	1	2	9	2	9	9	2	2	2	2	2	1	2	2	2	2	2	2	2	1	2	2	2	2	2	2	2	2	2	3
1	12	1	1	1	2	3	1	2	2	2	2	2	9	2	1	9	2	1	2	2	2	1	9	9	2	1	9	2	1	2	2	2	2	1	2	1	2	2	1	2	1	1	1	1	2	2	2	2	1
1	12	1	2	1	1	3	1	2	2	1	2	2	1	2	1	1	1	1	1	1	1	1	1	1	1	1	1	2	1	2	2	2	2	1	1	2	2	2	1	1	1	1	1	1	2	2	2	2	1
1	12	1	2	1	1	1	1	2	2	2	2	9	9	2	2	2	2	2	2	2	1	9	9	2	2	1	9	2	2	2	2	2	2	2	1	2	2	2	1	2	2	2	2	2	2	2	2	2	1
1	12	1	1	1	1	4	1	9	2	9	2	9	1	9	2	9	2	9	9	1	1	1	1	9	2	1	2	2	2	2	2	1	2	2	1	2	2	2	2	2	2	2	2	2	1	2	2	2	1
1	12	1	2	1	1	3	2	2	2	2	1	2	1	2	3	1	2	2	2	2	1	1	1	9	2	9	9	2	2	2	2	2	2	2	2	1	2	2	2	2	2	2	1	1	2	2	2	2	1
1	12	1	2	1	1	1	1	9	9	9	9	9	9	9	5	9	9	9	9	9	1	9	9	9	9	9	9	2	2	2	2	2	1	2	2	2	2	2	2	2	2	1	2	2	2	2	2	2	1
1	12	1	2	1	2	4	1	2	2	9	2	2	9	2	8	9	2	1	2	9	1	9	9	9	2	2	1	2	2	2	1	2	2	2	2	2	2	2	2	2	2	2	1	2	2	2	2	2	1
1	12	1	1	1	2	2	2	2	2	9	9	2	9	2	1	1	2	1	2	9	1	1	1	9	2	9	1	2	2	2	1	2	2	2	2	2	2	2	2	2	2	2	1	2	2	2	2	2	1
1	12	1	1	1	2	4	1	2	9	9	9	9	2	2	1	9	2	2	9	1	2	1	2	9	9	1	2	1	2	2	2	2	2	2	2	2	2	2	2	2	2	1	2	2	2	2	2	2	1
1	12	1	1	2	2	4	1	2	2	1	2	2	1	2	15	9	2	2	9	2	9	2	9	1	2	9	2	2	2	2	2	2	2	1	2	2	2	2	2	2	2	2	2	1	2	2	2	2	2
1	12	1	1	3	2	4	1	2	2	9	9	9	1	9	14	9	2	2	9	1	2	9	9	9	2	1	2	2	2	2	2	2	2	1	2	2	2	2	2	1	2	2	2	2	2	2	2	2	1
1	12	1	2	1	2	3	1	2	2	9	2	2	1	2	14	9	2	1	9	1	1	1	1	9	2	9	9	2	2	2	2	2	2	1	1	2	2	2	1	2	1	2	1	1	1	2	2	2	1
1	12	1	2	2	2	4	1	2	2	9	9	2	9	2	11	9	2	9	2	2	1	9	9	1	2	9	9	2	2	2	2	2	2	2	1	1	1	2	2	1	2	1	2	1	1	2	2	2	1
1	12	1	1	1	1	1	2	1	2	2	2	2	1	2	10	1	2	1	2	9	1	9	9	9	2	9	2	2	2	2	2	2	2	1	2	2	2	2	2	2	2	1	2	2	2	2	2	2	1
1	12	1	2	3	2	4	1	2	2	9	2	2	9	2	8	9	2	9	2	9	1	9	9	1	2	9	9	2	2	2	2	2	2	1	1	1	2	2	1	2	1	2	1	1	2	2	2	2	1
1	12	2	1	3	4	3	1	9	2	9	2	9	1	2	8	1	2	9	2	2	1	9	9	1	2	1	9	2	2	2	2	2	1	2	1	2	1	2	1	2	1	2	1	2	2	2	2	2	1
1	13	2	2	4	4	3	1	1	2	1	9	9	9	2	8	1	9	9	2	1	1	1	1	1	1	1	2	2	1	1	1	2	2	2	2	2	2	2	1	2	2	2	2	2	2	2	1	2	1
1	13	2	2	1	4	3	1	9	2	2	2	2	1	2	8	2	2	2	1	1	2	2	1	2	9	1	2	2	1	2	2	2	2	2	2	2	2	2	2	2	2	2	1	2	2	2	2	2	1
1	13	2	1	3	4	3	1	2	2	2	2	9	9	2	1	9	2	2	2	2	1	2	2	1	2	2	1	2	2	2	2	2	2	2	1	2	1	2	2	2	2	2	1	2	2	2	2	2	1
1	13	2	2	5	6	4	1	2	2	9	2	9	1	2	11	1	2	9	2	1	1	2	2	1	2	1	9	2	1	2	2	2	2	1	2	1	2	1	1	2	1	1	2	1	2	2	2	2	1
1	13	2	1	5	6	1	1	2	2	9	1	2	2	9	13	1	2	2	9	1	1	2	2	1	2	2	1	2	2	2	2	2	2	2	1	2	1	1	2	2	2	2	2	2	2	2	2	2	1
1	13	2	1	8	6	2	1	9	9	1	9	9	1	1	12	2	2	2	1	1	9	9	2	9	2	1	2	2	2	2	2	2	2	2	1	2	2	2	2	2	1	2	2	2	2	2	2	2	1
1	13	2	1	6	6	2	1	2	2	9	2	2	9	2	7	1	2	1	2	2	1	2	2	1	2	1	1	2	2	2	2	2	2	2	1	2	2	2	2	2	1	2	2	2	2	2	2	2	1
1	13	2	2	4	6	3	1	2	9	9	2	9	1	2	7	9	2	2	2	1	1	9	1	1	2	9	1	2	1	2	2	2	2	1	2	2	1	1	1	2	1	1	1	1	2	2	2	2	1
1	13	2	2	4	6	4	1	2	2	1	2	2	1	2	3	1	2	1	2	2	1	2	2	1	2	9	1	2	2	2	2	2	2	1	1	1	1	1	1	1	1	1	1	2	2	2	2	2	1
1	13	2	1	5	6	3	1	2	2	1	9	2	1	2	3	2	2	2	1	2	1	2	9	1	2	1	2	2	2	2	2	2	2	2	1	2	2	2	2	2	2	2	2	1	2	2	2	2	1
1	13	2	2	5	6	4	1	2	2	1	2	9	9	2	12	1	2	2	2	1	1	1	1	1	1	2	1	2	1	2	2	2	2	2	2	2	2	1	2	2	2	2	1	2	2	2	2	2	1
1	13	2	2	5	6	3	1	2	2	2	2	2	9	1	15	1	2	1	2	1	1	9	9	1	2	9	1	2	2	2	2	2	2	1	1	1	2	1	2	1	1	1	2	2	2	2	2	2	1
1	13	2	2	4	6	3	1	2	2	1	9	2	9	2	16	1	2	1	9	1	1	2	1	1	2	2	1	2	1	2	2	2	2	1	1	2	2	2	1	2	2	2	1	1	2	2	2	2	1
1	13	2	2	8	6	4	1	9	2	1	2	9	2	2	16	1	2	1	2	1	2	1	1	1	2	9	2	2	2	2	2	2	2	2	2	2	2	2	1	2	1	2	1	1	2	2	2	2	2
1	13	2	1	5	6	1	1	1	9	2	1	1	9	2	16	1	1	2	2	9	1	2	2	9	2	2	1	2	2	1	2	2	1	2	2	2	2	2	1	1	2	1	2	2	2	2	2	2	1
1	13	2	1	6	6	4	1	2	2	2	2	2	9	2	1	1	2	2	9	9	1	2	2	1	2	2	1	1	2	2	2	2	2	2	2	2	2	2	1	2	1	1	2	1	2	2	2	2	1
1	13	2	2	5	6	4	1	2	2	9	2	2	9	2	1	1	2	2	2	1	1	1	1	2	2	9	9	1	2	1	2	2	2	1	2	2	2	2	1	1	1	1	1	1	1	2	2	2	1
1	13	2	1	3	6	3	1	1	2	2	1	9	1	9	1	1	2	2	9	1	1	2	1	1	2	2	1	2	1	2	2	1	1	2	2	2	2	2	1	2	1	1	1	2	1	1	2	2	1
1	13	2	2	5	6	4	1	2	2	2	2	1	2	2	1	9	2	1	2	2	1	1	1	1	9	1	1	2	2	2	2	2	2	2	1	2	2	2	2	2	2	2	1	2	2	2	2	2	1
1	15	1	2	2	2	2	1	2	2	9	9	2	1	2	13	9	2	1	9	2	1	1	1	1	2	1	9	1	2	2	2	2	2	2	2	2	2	2	2	2	2	2	1	2	2	2	2	2	1
1	15	1	1	1	1	4	1	2	2	2	9	9	9	1	14	1	2	1	1	2	2	2	1	1	1	1	1	2	1	2	2	2	2	2	1	2	2	2	1	2	2	2	2	2	2	1	2	2	2
1	15	1	1	1	1	4	1	2	1	9	1	1	2	9	1	2	9	2	9	1	1	2	9	2	1	9	2	2	1	2	2	2	2	2	2	2	2	2	1	1	2	1	2	2	2	2	2	2	3
1	15	1	2	1	2	2	1	2	2	2	2	2	1	2	16	2	2	1	2	1	1	1	1	1	2	1	2	2	2	1	2	2	2	1	1	2	2	2	1	2	1	2	1	1	2	2	2	2	1
1	15	1	1	5	1	4	2	9	2	9	2	2	2	2	16	9	2	9	2	2	1	1	1	2	1	1	2	2	2	2	2	2	2	1	2	2	2	2	2	2	2	2	2	1	2	2	2	2	3
1	15	1	2	1	2	4	1	2	2	1	2	2	1	2	16	1	2	1	2	2	1	1	1	1	2	1	2	2	2	2	2	2	2	1	2	1	2	2	2	2	2	1	1	1	2	2	2	2	1
1	15	1	2	1	2	1	1	2	2	1	2	2	1	2	16	2	2	2	2	2	1	1	1	2	1	2	2	2	2	2	2	2	1	2	2	2	2	2	2	2	2	1	2	2	1	2	1	2	1
1	15	1	2	2	1	4	1	9	2	2	2	2	2	2	2	9	2	9	2	2	2	2	2	2	2	2	2	2	2	2	2	1	2	2	2	2	2	2	2	2	2	1	2	2	2	2	2	2	2
1	15	1	2	2	1	4	2	2	9	9	1	9	2	2	2	2	9	2	9	1	2	1	1	9	99	99	99	1	2	2	2	2	2	2	2	2	2	2	2	1	1	1	2	2	2	2	2	2	2
1	15	1	1	3	2	4	1	2	2	9	2	1	1	2	2	1	2	2	2	9	1	1	1	1	2	9	9	2	2	2	2	2	2	2	1	2	2	2	2	2	1	2	2	2	2	2	2	2	1
1	15	1	2	1	1	3	2	2	2	9	1	9	1	9	1	9	2	1	9	1	1	1	9	2	1	9	2	2	2	2	2	2	2	1	2	2	2	2	2	2	1	2	2	2	2	2	2	2	1
1	15	1	1	1	2	4	1	2	2	2	2	2	9	2	1	2	2	1	2	1	1	1	2	2	2	1	2	2	1	2	1	2	2	1	2	2	2	2	2	2	1	2	1	2	2	2	2	2	1
1	15	1	99	1	1	3	1	2	1	9	1	1	2	2	4	2	2	1	1	1	2	1	1	1	1	1	1	2	2	2	1	2	2	2	2	2	2	2	1	2	2	2	2	2	2	2	2	2	1
1	15	1	99	2	2	4	1	2	2	9	2	9	1	2	4	9	2	1	2	2	1	9	2	2	2	1	1	2	2	2	2	2	2	1	1	2	2	2	1	2	2	1	1	2	2	2	2	2	1
1	15	1	2	2	2	4	1	9	2	9	2	2	1	2	4	1	2	2	2	2	1	1	1	1	2	1	9	2	2	2	2	2	2	1	2	2	2	2	1	2	2	2	2	2	2	2	2	2	1
1	15	1	1	1	2	4	1	99	2	2	2	2	1	2	4	1	2	2	2	2	1	1	2	2	1	1	2	2	1	2	1	2	2	2	2	2	2	2	2	2	1	2	2	2	2	2	2	2	2
1	15	1	1	1	2	4	1	99	2	2	2	9	9	9	4	9	9	2	1	9	9	2	1	1	1	1	1	2	2	2	2	2	2	1	2	2	2	2	1	2	2	2	2	2	2	2	2	2	1
1	15	1	2	1	2	4	1	2	2	9	2	2	2	1	6	1	2	2	2	1	1	1	1	1	2	2	2	2	2	2	1	2	2	1	2	1	2	2	1	1	1	2	1	1	2	2	2	2	1
1	15	1	1	1	1	4	1	2	2	2	1	9	1	1	1	1	99	1	99	2	2	2	2	99	1	1	1	1	2	2	1	1	2	2	2	2	2	2	1	2	2	2	2	2	2	1	2	2	2
1	15	1	2	1	2	1	1	1	2	1	2	2	2	2	8	1	2	1	2	1	2	2	2	2	2	1	1	2	1	2	2	2	2	2	2	2	2	2	2	2	2	2	2	1	2	2	2	2	1
1	15	1	2	1	2	3	1	1	2	1	2	2	2	2	8	2	2	1	2	2	1	2	2	1	1	1	1	2	1	2	2	1	2	2	2	2	2	2	2	2	2	2	2	1	2	2	2	2	1
1	15	1	2	1	1	1	1	2	2	1	2	2	1	2	8	9	2	1	2	2	1	9	9	1	2	9	1	2	2	2	2	2	2	1	2	2	2	2	2	2	2	2	2	1	2	2	2	2	1
1	15	1	1	2	1	1	2	2	1	2	2	1	2	2	8	2	2	2	2	1	1	2	1	1	1	1	2	2	2	2	2	2	2	1	2	2	2	2	2	2	2	2	2	1	2	2	2	2	1
1	15	1	1	1	2	4	1	2	2	1	2	2	1	2	8	2	2	2	2	1	1	1	2	1	1	2	1	2	2	2	2	2	2	1	2	2	2	2	2	2	2	2	2	1	2	2	2	2	1
1	15	1	1	1	2	3	1	2	2	1	2	2	9	2	1	2	2	2	1	2	1	1	1	1	2	1	2	2	2	2	2	2	2	2	1	2	1	2	2	2	2	1	2	2	2	2	2	2	2
1	15	1	2	1	2	2	1	2	2	2	2	2	2	1	1	1	2	1	2	1	1	1	1	2	1	1	2	1	2	2	2	2	2	2	2	2	2	2	2	2	2	1	2	2	2	2	2	2	2
1	15	1	1	1	1	1	1	2	2	2	1	2	2	2	1	2	2	2	2	1	2	1	1	2	1	2	2	2	2	1	2	2	1	2	2	2	2	2	2	1	2	2	2	2	1	2	2	2	1
1	15	1	2	1	1	4	2	9	2	2	9	2	2	2	1	2	2	9	2	2	2	9	9	2	2	9	2	1	2	1	1	2	2	2	2	2	2	2	1	2	1	2	2	2	2	2	2	2	1
1	15	1	2	2	2	3	1	2	9	2	2	1	2	9	1	9	9	1	9	9	1	9	9	9	2	2	9	2	2	2	2	2	2	2	1	1	1	2	1	1	2	2	1	2	2	2	2	2	1
1	15	1	1	2	2	3	1	1	2	2	9	9	1	9	1	9	2	1	2	9	1	2	2	9	9	1	9	2	2	2	2	2	2	2	1	2	1	2	1	2	2	2	2	2	2	2	2	2	1
1	15	1	1	2	9	2	2	9	2	9	2	2	2	2	16	9	2	2	2	2	2	9	9	2	2	2	9	2	1	2	2	2	2	2	2	1	2	2	2	2	2	2	2	2	2	2	1	2	3
1	15	1	1	1	2	4	1	2	2	2	2	2	2	2	10	9	2	1	2	9	1	9	9	1	2	1	1	2	1	2	2	2	2	2	2	2	2	2	1	2	2	2	1	2	2	2	2	2	1
1	16	2	2	4	6	3	1	2	2	1	99	9	1	2	1	1	2	1	2	2	1	2	9	1	2	1	1	2	2	2	2	2	2	2	1	2	2	2	2	2	2	2	1	2	2	2	2	2	1
1	16	2	2	5	6	3	1	2	2	2	2	1	1	2	1	2	2	2	2	1	1	2	2	1	1	1	1	2	1	2	2	2	2	1	1	1	1	1	1	2	1	1	1	1	2	2	2	2	1
1	16	2	2	6	6	3	1	2	2	1	2	2	1	2	1	1	2	1	2	2	1	2	1	1	2	1	2	2	2	2	2	2	2	1	1	1	2	2	1	2	1	2	1	1	2	2	2	2	1
1	16	2	2	5	6	3	1	2	2	1	9	9	9	9	1	1	9	2	2	1	1	1	9	9	2	9	1	2	2	1	2	2	2	1	1	1	1	1	2	1	2	2	2	1	1	2	2	2	1
1	16	2	2	1	4	3	1	2	2	1	2	9	9	2	2	1	2	1	2	1	1	2	2	1	2	1	2	2	1	2	2	2	1	1	1	1	1	1	1	2	1	1	1	2	2	2	2	2	1
1	16	2	2	3	4	4	1	9	9	9	9	9	2	2	2	1	9	1	2	1	1	2	2	9	9	1	2	2	1	2	2	2	2	2	1	1	2	2	1	2	2	2	1	2	2	2	2	2	1
1	16	2	2	4	4	3	1	2	2	1	2	2	2	2	2	1	2	2	2	1	1	2	1	1	2	1	1	2	2	2	2	2	2	2	1	2	1	2	2	2	2	2	1	2	2	2	2	2	1
1	16	2	1	4	4	3	1	2	2	9	2	2	1	2	4	1	2	1	2	1	9	2	1	2	1	9	2	2	2	2	2	2	2	2	1	1	1	1	2	2	1	2	1	1	2	2	2	2	1
1	16	2	2	3	4	3	1	2	2	1	1	1	1	99	4	1	1	2	2	1	1	1	1	1	1	1	2	1	2	2	2	2	2	2	2	2	2	2	2	2	2	2	1	2	2	2	2	2	1
1	16	2	1	2	4	3	1	9	9	9	2	2	2	2	7	1	2	1	2	1	1	9	2	1	2	1	1	2	1	2	2	2	2	1	1	2	1	2	1	2	1	1	1	1	2	2	2	2	1
1	16	2	2	3	4	2	1	2	2	1	2	9	1	2	7	1	2	1	2	2	1	1	2	1	1	2	2	1	2	2	2	2	2	1	2	2	2	2	1	2	2	2	1	2	2	2	2	2	1
1	16	2	1	2	4	2	1	2	1	2	2	2	1	2	15	1	2	2	2	1	1	2	2	1	2	1	2	1	1	2	2	2	2	1	1	1	2	2	1	1	2	2	2	2	1	1	1	2	1
1	16	2	2	2	3	2	1	2	2	1	2	2	1	2	15	9	2	1	2	1	1	9	9	1	2	1	1	2	1	2	2	2	2	1	1	1	1	2	1	2	1	1	1	2	2	2	2	2	1
1	16	2	1	1	3	4	1	2	2	1	2	2	9	2	15	1	2	1	2	2	1	9	9	1	9	1	1	2	2	2	2	2	2	2	2	2	2	1	2	2	2	2	1	2	2	2	2	2	1
1	16	2	2	1	3	3	1	2	9	2	2	2	1	2	1	1	2	2	2	2	1	2	2	1	9	2	1	2	2	2	2	2	2	2	1	2	2	2	1	2	2	2	2	2	2	2	2	2	1
1	16	2	2	1	3	2	1	2	2	9	2	9	9	9	1	9	2	9	9	2	1	9	9	9	2	9	1	2	2	2	2	2	2	1	2	2	2	2	2	2	2	2	1	2	2	2	2	2	1
1	16	2	2	2	3	2	1	1	2	1	2	1	9	2	1	9	2	2	2	2	1	9	9	1	2	2	1	2	1	2	2	1	2	2	2	2	2	2	1	2	2	2	2	2	2	2	2	2	1
1	16	2	1	1	3	3	1	2	2	2	2	2	1	2	1	2	2	1	2	2	1	2	2	2	2	1	2	2	2	2	2	2	1	2	2	2	2	2	2	2	2	2	1	2	2	2	2	2	1
1	16	2	1	1	3	4	1	2	9	1	2	9	9	2	1	9	9	2	2	2	1	9	1	9	2	9	2	2	2	2	2	2	2	1	2	2	2	2	1	2	2	2	2	2	2	2	2	2	1
1	16	2	1	1	3	3	1	2	2	9	2	2	1	2	1	2	2	1	2	2	1	1	2	1	2	1	2	2	2	2	2	2	2	2	1	2	2	2	2	2	2	2	1	2	2	2	2	2	1
1	16	2	1	1	3	2	1	2	2	1	1	9	9	2	1	1	2	9	2	9	1	2	1	1	2	9	9	2	2	2	2	2	2	1	1	2	1	2	1	1	1	1	1	1	2	2	2	2	1
1	16	2	2	4	6	2	1	2	2	2	2	2	9	2	1	1	2	2	2	2	1	2	2	1	2	2	1	1	2	2	2	2	2	1	2	2	1	2	2	2	1	1	1	1	2	2	2	2	1
1	16	2	1	4	6	4	1	9	2	1	2	9	2	99	1	1	2	9	2	1	1	2	2	1	2	2	1	2	2	2	2	2	2	2	1	2	2	2	2	2	2	2	1	2	2	2	2	2	1
1	16	2	2	4	6	4	1	2	2	1	2	9	9	2	1	9	2	2	2	2	1	2	2	1	2	1	9	2	2	2	2	2	2	1	2	2	1	2	2	1	1	2	1	2	2	2	2	2	1
1	16	2	2	3	6	3	1	2	2	2	2	2	9	2	1	9	2	9	2	1	1	2	2	1	2	1	1	2	2	2	2	2	2	1	2	2	2	2	1	2	2	2	2	2	2	2	2	2	2
1	16	2	2	3	6	3	1	2	2	9	2	2	9	2	1	1	2	9	2	9	1	2	2	1	2	9	9	2	2	2	2	2	2	1	1	1	1	1	1	2	1	1	1	1	2	2	2	2	1
1	16	2	2	3	6	4	1	2	2	1	2	9	1	2	1	1	2	9	2	2	1	2	2	1	2	1	1	2	2	2	2	2	2	1	1	1	1	2	1	2	2	2	1	1	2	2	2	2	1
1	16	2	1	8	6	3	1	9	1	9	9	9	2	9	1	1	2	9	9	2	1	9	9	1	1	9	9	2	1	2	1	2	2	2	2	1	1	1	1	2	1	1	1	1	2	2	2	2	1
1	16	2	1	3	6	3	1	9	2	1	1	1	1	9	2	1	2	2	9	9	1	2	1	1	1	1	2	1	2	2	2	2	2	2	2	2	1	2	1	2	1	2	2	1	2	2	2	2	1
1	16	2	2	4	6	3	1	1	2	1	9	1	1	2	2	1	2	9	2	1	1	9	2	1	1	1	1	2	2	2	2	2	2	1	1	2	1	2	1	2	2	1	1	1	2	2	2	2	1
1	16	2	1	2	1	2	1	9	2	1	2	1	1	2	2	1	1	2	9	9	1	9	9	1	1	9	2	2	2	2	2	2	2	2	2	2	2	2	1	2	2	2	2	2	2	2	2	2	3
1	16	2	2	4	6	3	1	1	2	1	9	1	1	2	2	1	2	9	2	1	1	9	2	1	1	1	1	2	2	2	2	2	2	1	1	2	1	2	1	2	2	1	1	1	2	2	2	2	1
1	17	3	1	4	8	4	1	2	2	1	2	2	9	1	1	2	2	2	2	2	1	2	2	1	2	1	1	2	2	2	2	2	2	2	1	1	1	2	1	2	1	2	2	1	2	2	2	2	1
1	17	3	2	4	8	4	1	1	2	1	2	9	9	2	1	1	9	2	2	2	1	2	1	1	1	2	1	2	2	2	2	2	2	2	2	2	2	1	1	2	2	2	2	2	2	2	2	2	1
1	17	3	2	6	8	4	1	2	2	1	2	2	1	2	1	1	2	2	2	2	2	1	2	2	1	2	2	1	2	2	2	2	2	2	2	1	2	2	2	2	2	2	2	1	2	2	2	2	1
1	17	3	2	5	8	4	1	2	2	9	2	2	1	2	2	1	2	2	2	2	1	2	2	1	2	2	1	2	2	2	2	2	2	2	2	2	2	1	1	2	1	1	2	1	2	2	2	2	1
1	17	3	1	3	4	4	1	9	2	1	9	2	1	2	8	1	2	2	2	1	1	2	2	1	1	1	1	1	2	2	2	2	2	2	1	2	1	2	1	2	1	2	1	1	2	2	2	2	3
1	17	3	2	1	4	3	1	2	2	1	2	1	2	2	99	2	2	2	2	1	2	2	1	2	1	1	1	2	1	2	2	2	1	1	1	2	2	2	1	2	1	1	1	2	2	2	2	1	1
1	17	3	2	2	2	1	1	2	2	9	2	2	1	2	8	1	2	2	2	2	1	2	2	1	2	2	1	2	2	2	2	2	2	2	1	2	2	2	1	2	2	1	1	2	2	2	2	2	1
1	17	3	2	4	4	4	1	9	2	2	2	9	9	2	1	1	2	9	9	9	9	9	9	1	2	1	1	2	2	2	2	2	1	1	1	2	1	2	1	2	2	1	1	2	2	2	2	2	1
1	17	3	1	1	3	3	2	1	1	9	2	2	1	2	1	9	2	1	2	2	1	2	2	1	2	1	2	2	2	2	2	2	2	1	1	1	1	2	1	1	1	1	1	2	2	2	2	2	1
1	17	3	1	5	6	3	1	2	2	99	2	2	9	2	1	1	2	2	2	9	1	2	2	1	2	1	1	2	2	2	1	1	2	2	1	1	1	2	1	2	1	2	1	1	2	2	2	2	1
1	17	3	2	1	3	3	1	2	2	2	2	2	2	2	1	9	2	2	2	2	1	9	9	1	2	9	1	1	2	2	2	2	2	1	2	2	2	2	1	2	2	2	2	2	2	2	2	2	1
1	17	3	2	1	3	4	1	2	2	9	2	2	9	2	1	1	2	1	2	2	1	2	2	1	2	2	1	2	2	2	2	2	2	2	2	1	1	2	1	2	2	2	1	1	2	2	2	2	1
1	17	3	2	1	7	3	1	9	2	9	2	2	9	2	1	9	2	2	2	9	1	9	9	1	2	1	9	2	2	1	2	2	2	1	2	2	1	2	1	1	2	1	1	2	2	2	2	2	1
1	17	3	2	8	8	4	1	1	2	9	2	2	1	2	5	1	2	2	2	2	1	2	2	1	2	9	2	2	2	2	2	2	2	1	1	2	2	2	1	2	2	2	1	1	2	2	2	2	1
1	17	3	1	6	8	3	9	1	2	1	2	1	1	2	5	1	2	2	2	1	1	2	2	1	1	1	9	2	2	2	2	2	2	1	2	2	2	2	2	2	2	2	2	1	2	2	2	2	1
1	17	3	2	6	8	4	1	9	2	9	9	1	9	1	1	1	2	2	1	9	1	9	9	1	1	1	1	2	2	2	2	2	2	2	1	2	2	2	1	2	2	1	2	2	2	2	2	2	1
1	17	3	2	8	8	4	1	2	2	1	2	2	1	2	1	1	2	1	2	2	1	2	2	1	2	9	1	2	2	2	2	2	2	1	2	2	1	2	2	1	2	2	1	1	2	2	2	2	1
1	17	3	1	8	8	3	1	1	1	1	2	2	1	2	1	1	2	2	2	2	1	2	2	1	2	1	1	2	2	2	2	2	2	1	1	2	2	2	1	2	2	2	1	1	2	2	2	2	1
1	17	3	1	8	8	3	2	2	2	2	2	9	1	2	1	1	2	2	2	2	2	2	9	1	1	2	1	1	2	2	2	2	2	2	2	2	2	2	1	2	2	2	2	2	2	2	2	2	1
1	17	3	2	8	8	4	1	2	2	9	9	9	1	2	1	1	2	2	2	2	1	9	2	1	2	1	1	2	1	2	2	2	2	1	2	2	1	2	2	2	1	1	2	1	2	2	2	2	1
1	17	3	2	6	7	4	1	2	2	1	2	2	1	1	4	1	2	2	2	1	1	1	9	1	2	9	1	2	2	2	2	2	2	2	1	2	2	2	2	2	2	2	1	2	2	2	2	2	1
1	24	3	1	4	7	3	1	1	2	2	9	2	2	9	1	1	2	1	2	2	1	2	2	2	1	2	1	2	2	2	2	2	2	2	2	1	2	2	2	2	1	2	2	2	2	2	2	2	1
1	16	2	2	4	6	4	1	9	2	2	9	1	1	9	1	1	9	9	1	2	1	2	1	1	1	2	1	1	1	1	2	2	2	2	1	2	1	2	1	2	2	1	1	1	2	2	1	2	3
1	24	2	2	3	7	4	1	9	2	2	2	2	2	2	1	1	2	1	2	2	1	2	2	1	2	1	1	2	2	2	2	2	2	2	1	1	1	2	1	1	1	1	1	1	2	2	2	2	1
1	16	2	1	3	4	4	1	2	2	9	2	2	1	2	1	9	2	1	2	2	1	2	2	1	2	2	2	2	2	2	2	2	2	2	1	2	2	2	2	1	2	2	2	2	2	2	2	2	1
1	16	2	2	3	4	4	1	9	2	9	2	9	9	2	1	1	2	2	2	2	2	1	9	1	9	9	1	1	2	2	2	2	2	1	2	2	2	2	1	2	2	2	1	1	2	2	2	2	3
1	16	2	2	4	4	4	1	2	2	1	2	9	9	1	1	1	2	2	2	1	1	2	2	1	2	2	1	2	1	2	2	2	2	1	1	2	1	2	1	2	1	1	1	1	2	2	2	2	1
1	16	2	2	4	4	3	1	2	2	9	2	2	1	2	1	9	2	9	2	2	1	9	9	1	9	1	1	2	2	2	2	2	2	1	2	2	2	2	2	1	2	2	2	2	2	2	2	2	1
1	16	2	1	1	3	4	1	2	2	2	2	9	9	2	1	9	1	1	1	9	1	1	1	1	1	1	1	2	2	2	2	2	1	2	1	1	1	2	1	1	2	2	1	2	2	2	2	2	1
1	16	2	1	1	3	4	1	2	2	2	1	2	1	2	11	1	2	2	2	1	1	2	1	1	1	1	1	2	2	2	2	2	2	1	1	2	2	2	1	2	2	2	1	2	2	2	2	2	1
1	25	1	2	3	2	4	1	9	2	9	1	9	2	9	1	1	2	2	2	9	1	1	1	1	2	2	2	2	2	2	2	1	2	1	1	2	2	2	2	1	2	2	1	2	1	1	2	2	3
1	25	1	1	1	2	2	1	2	2	2	99	99	2	9	1	9	99	9	99	9	1	9	1	1	1	99	2	2	2	2	2	2	2	1	2	2	2	2	99	99	99	99	99	99	99	99	99	99	3
1	25	1	2	2	2	2	1	9	2	9	2	2	9	2	1	1	2	9	2	9	1	2	2	1	2	1	9	2	2	2	1	2	2	1	1	2	2	2	1	1	1	2	1	2	2	2	2	2	1
1	25	1	2	1	2	2	1	9	9	9	2	9	2	9	1	1	2	9	2	9	1	1	1	1	2	1	1	2	2	2	1	2	1	1	2	2	2	2	1	1	1	2	1	2	2	2	2	2	1
1	25	1	1	1	1	2	1	9	9	9	1	9	2	2	1	2	9	2	9	2	2	2	1	2	9	2	1	2	2	2	2	1	1	2	2	2	2	2	1	2	2	2	2	2	2	2	2	2	2
1	25	1	2	3	2	3	1	9	9	2	2	2	9	2	1	1	2	9	2	9	1	1	1	1	2	1	1	2	2	2	1	2	2	1	1	2	2	2	1	1	1	2	1	2	2	2	2	2	1
1	25	1	1	3	1	1	1	2	2	1	2	2	9	2	1	2	2	9	2	1	1	2	2	2	2	2	2	2	2	2	2	2	1	1	1	2	2	2	2	2	2	2	1	1	2	2	2	2	2
1	25	1	1	4	2	2	1	9	2	9	2	2	9	2	1	1	2	9	9	1	1	1	1	1	2	2	2	2	2	2	2	2	1	2	2	2	2	2	1	2	2	2	2	2	2	2	2	2	2
1	25	1	1	4	2	3	1	9	2	2	9	2	2	2	1	1	2	2	2	9	1	1	1	2	2	9	2	2	1	2	2	2	2	2	2	2	2	2	2	2	2	2	1	2	2	2	2	2	1
1	25	1	2	2	2	3	1	2	1	2	9	2	1	2	1	9	2	1	2	9	9	1	1	1	2	1	2	2	2	2	2	2	1	1	2	2	2	2	1	2	1	2	2	2	2	2	2	2	1
1	25	1	2	3	2	3	1	2	2	9	2	2	1	2	1	9	2	1	2	2	1	1	1	9	2	1	2	2	2	2	2	2	1	1	2	2	2	2	1	2	1	2	2	2	2	2	2	2	1
1	25	1	1	1	9	4	1	2	1	1	2	2	1	2	1	2	2	1	2	2	1	1	1	9	9	1	9	2	1	2	2	2	2	1	2	2	2	2	2	2	2	2	1	2	2	2	2	2	1
1	25	1	2	99	1	99	1	2	9	2	9	2	1	99	1	1	2	9	2	99	9	1	1	9	2	1	1	2	1	1	1	2	2	2	2	2	2	2	2	2	2	2	1	2	2	2	2	2	2
1	25	1	1	3	1	1	1	1	2	1	1	1	2	2	10	1	2	9	2	1	2	9	1	2	9	1	2	2	2	2	2	2	2	1	2	2	2	2	2	2	2	2	2	2	2	1	2	2	3
1	25	1	1	1	2	2	1	2	2	1	2	9	9	9	14	9	2	1	9	2	1	9	9	9	9	1	1	2	2	2	2	2	2	1	2	2	2	2	2	2	2	2	2	2	1	1	2	2	1
1	22	2	2	3	6	4	1	2	2	9	9	9	1	2	14	1	2	9	2	2	1	2	2	2	2	2	2	2	2	2	2	2	2	1	1	2	1	2	2	1	1	1	1	1	2	2	2	2	1
2	26	3	1	8	8	2	1	9	9	9	9	9	9	1	1	1	2	2	2	1	9	1	9	9	2	2	1	2	1	2	2	2	2	1	2	2	2	2	1	2	1	2	1	2	2	2	2	2	1
2	26	3	2	8	8	4	1	2	2	1	2	2	1	2	1	1	2	2	1	2	2	1	2	2	2	2	2	2	1	2	2	2	2	2	1	2	1	2	1	2	1	1	2	2	2	2	2	2	1
2	26	3	1	8	8	3	1	2	2	2	99	99	1	2	4	1	2	1	1	1	1	2	1	1	2	1	1	2	2	2	2	2	2	1	2	1	2	2	1	2	1	2	2	2	2	2	2	2	3
2	26	3	2	8	8	3	1	1	2	2	2	9	1	2	5	1	9	2	2	1	1	9	2	1	1	2	1	1	1	2	2	2	2	2	2	2	2	2	1	2	2	2	1	2	2	2	2	2	2
2	26	3	2	8	8	2	1	2	2	1	2	9	1	2	9	1	2	9	2	1	1	2	2	1	2	1	2	2	1	2	2	2	2	2	2	2	2	2	1	2	1	2	1	2	2	2	2	2	1
2	26	3	2	8	8	4	1	9	2	9	2	2	1	2	1	1	9	2	9	2	1	1	9	1	2	9	1	2	2	2	2	2	1	2	2	2	2	2	1	2	1	2	1	2	2	2	2	2	1
2	26	3	2	8	8	2	1	9	2	1	1	9	1	9	2	9	2	9	2	9	1	9	1	9	2	1	2	2	1	2	2	2	2	1	1	2	1	2	1	2	2	1	1	2	2	2	2	2	1
2	26	3	99	8	8	4	1	2	2	9	9	9	9	1	1	1	2	2	2	9	99	9	9	9	2	99	1	2	2	2	2	2	2	2	1	2	1	2	1	1	1	1	1	2	2	2	2	2	1
2	26	3	2	8	8	4	1	2	2	1	2	2	1	2	4	1	2	9	2	2	1	2	2	1	2	9	1	2	2	2	2	2	2	1	1	2	1	2	1	1	1	1	1	1	2	2	2	2	1
2	26	3	2	8	4	1	2	2	1	2	2	1	2	1	1	1	2	2	2	2	1	2	2	9	2	9	1	2	1	2	2	2	2	1	1	1	1	2	1	2	1	1	1	1	2	2	2	2	1
2	26	3	2	8	8	4	1	9	2	9	2	2	2	2	1	1	2	9	2	2	1	9	9	9	2	1	1	2	1	2	2	2	2	1	1	2	1	2	1	2	1	1	1	2	2	2	2	2	1
2	26	3	2	8	8	3	1	2	2	2	2	9	1	2	1	1	2	9	1	9	1	2	2	2	2	9	1	1	2	2	2	2	2	1	2	1	2	2	2	2	2	1	2	2	2	2	2	2	1
2	26	3	1	8	8	4	1	2	2	1	1	2	9	2	1	1	2	9	1	1	2	2	2	1	1	1	1	2	2	1	2	2	2	1	1	2	2	2	1	1	1	1	1	2	2	2	2	2	1
2	26	3	2	8	8	2	1	2	2	1	9	9	1	2	1	9	1	9	2	2	1	2	2	1	1	1	1	1	2	2	2	2	2	1	1	1	2	2	1	2	1	1	1	1	2	2	2	2	1
2	26	3	2	6	8	4	1	2	2	1	2	2	9	2	2	9	2	2	2	2	1	2	2	1	2	1	1	2	2	2	2	2	1	1	1	1	1	1	1	2	1	1	1	1	2	2	2	2	1
2	26	3	1	8	8	4	1	2	2	1	9	9	9	2	9	1	2	9	2	9	1	2	2	9	2	9	1	2	2	2	2	2	2	2	1	2	1	2	2	2	1	1	1	2	2	2	2	2	1
2	26	3	2	8	8	4	1	2	2	1	9	9	1	2	1	1	2	2	9	9	1	9	9	1	2	1	1	2	2	2	2	2	2	1	1	2	1	2	2	2	2	2	2	1	1	1	2	2	1
2	26	3	2	6	8	4	1	2	9	9	9	2	9	2	1	1	2	1	2	9	1	2	2	1	2	1	9	2	1	2	2	2	2	2	1	2	1	2	1	2	1	1	1	1	2	2	2	2	1
2	26	3	2	8	4	1	2	2	2	2	2	1	2	1	99	1	2	1	2	2	1	2	2	1	2	1	1	2	1	2	2	2	2	2	1	2	2	2	1	2	1	1	1	2	2	2	2	2	1
2	26	3	1	8	8	4	1	2	2	9	9	2	1	2	1	1	2	9	2	2	9	2	2	1	2	9	1	2	2	2	2	2	2	1	1	2	1	2	1	2	2	1	1	1	2	2	2	2	1
2	26	3	1	8	8	3	1	9	2	1	9	9	9	2	1	1	2	2	2	9	1	2	2	1	2	9	1	2	2	2	2	2	2	1	1	2	1	2	1	2	1	2	1	1	2	2	2	2	2
2	26	3	2	8	8	4	1	2	2	1	2	2	1	2	1	1	2	1	2	1	1	2	2	1	2	1	1	2	1	2	2	2	2	1	2	2	2	2	1	2	1	1	1	2	2	2	2	2	1
2	26	3	1	8	8	4	1	2	1	1	1	2	1	2	1	2	2	2	1	1	1	2	1	1	2	9	1	2	2	1	2	2	2	2	2	2	2	2	2	2	2	2	2	2	1	1	2	2	1
2	26	3	2	8	8	4	1	2	2	9	2	2	2	9	1	1	2	9	2	1	1	9	9	1	9	1	1	2	2	2	2	2	2	2	1	2	1	2	1	1	1	2	2	2	2	2	2	2	1
2	26	3	1	8	8	4	1	1	2	2	1	1	9	2	1	1	1	2	1	1	2	1	1	1	1	2	1	2	1	2	1	1	2	2	1	2	2	2	2	2	2	2	1	2	2	2	2	2	2
2	26	3	2	8	8	4	1	1	1	2	1	1	2	2	1	1	1	1	2	1	1	9	9	1	1	1	1	2	1	2	2	2	2	1	1	2	1	2	1	2	1	1	1	2	1	2	2	2	1
2	26	3	2	8	8	4	1	9	2	2	2	1	2	2	2	1	2	2	1	1	1	2	2	1	2	1	1	2	2	2	2	2	2	1	1	1	1	1	1	2	1	1	1	1	2	2	2	2	3
2	26	3	2	8	8	4	1	2	2	9	2	9	9	2	1	1	2	2	2	2	9	2	2	2	2	1	9	1	1	2	2	2	2	2	2	2	2	2	1	2	2	1	1	2	2	2	2	2	3
2	26	3	2	8	8	4	1	2	1	9	1	9	1	1	1	1	2	1	2	2	1	2	2	1	2	1	2	2	1	2	2	2	2	1	1	2	2	2	1	2	1	2	1	2	2	2	2	2	1
2	26	3	1	8	8	3	1	2	2	1	2	2	9	1	1	1	2	1	2	2	1	1	1	1	2	1	1	2	2	2	1	1	2	2	1	1	2	2	2	2	2	2	1	2	2	1	2	2	1
2	28	1	1	1	2	4	1	2	2	2	2	9	9	2	1	1	2	1	1	1	1	2	1	2	9	2	2	2	2	2	2	1	2	1	2	1	2	2	1	2	1	2	1	1	2	2	2	2	2
2	28	1	1	2	2	4	1	2	2	1	9	9	9	2	1	9	2	9	2	2	1	1	1	1	1	2	9	2	2	2	2	2	2	1	1	2	1	2	1	2	1	2	1	1	2	2	2	2	1
2	28	1	1	1	1	4	1	2	2	9	2	9	9	2	2	9	2	9	2	2	1	2	2	1	2	1	9	2	2	2	2	2	2	1	1	1	1	2	1	2	1	1	1	2	2	2	2	2	1
2	28	1	1	1	1	3	1	2	2	9	2	2	9	2	1	1	2	1	2	9	1	9	9	1	2	9	1	2	2	2	2	2	2	1	2	2	1	2	1	2	1	2	1	2	2	2	2	2	2
2	28	1	2	1	1	3	1	2	2	1	2	2	9	2	1	9	2	1	2	9	1	9	9	1	2	1	9	2	2	2	1	2	2	2	1	1	2	1	2	1	2	2	2	2	2	2	2	2	1
2	28	1	1	1	2	2	1	2	2	1	2	2	9	2	1	9	2	1	2	2	1	2	2	9	2	1	9	1	2	2	2	2	2	1	2	2	2	2	1	2	1	2	1	2	2	2	2	2	1
2	28	1	2	1	2	2	1	2	2	9	2	9	1	2	1	9	2	1	2	9	1	1	1	1	2	1	9	2	2	2	2	2	2	1	1	2	1	2	1	2	1	2	1	2	2	2	2	2	1
2	28	1	1	2	2	4	1	2	2	1	2	2	2	2	1	1	2	2	2	1	1	1	1	1	2	1	1	2	2	2	2	2	2	1	1	1	1	2	1	2	1	2	1	1	2	2	2	2	1
2	28	1	2	2	2	3	1	2	2	9	2	2	1	9	1	2	1	1	2	9	9	2	9	2	1	1	2	2	2	2	2	2	2	2	1	1	2	2	1	1	1	2	1	2	1	2	2	1	1
2	28	1	1	2	2	3	1	2	2	1	2	2	9	1	1	1	2	2	9	2	1	9	9	1	2	1	2	2	2	2	1	2	2	1	2	1	2	2	1	2	1	2	1	1	2	2	1	2	1
2	28	1	2	2	2	3	1	2	2	1	2	2	1	2	1	9	9	1	2	1	1	2	9	9	2	9	9	2	2	2	2	2	2	1	1	1	2	2	1	1	1	2	1	2	2	2	1	2	1
2	28	1	2	1	1	4	1	2	2	9	2	2	1	2	1	1	2	1	9	9	2	1	1	1	2	1	9	2	2	2	2	2	2	1	1	2	2	2	1	2	1	1	1	2	2	2	2	2	1
2	28	1	2	2	2	4	1	2	2	9	2	2	9	2	1	1	2	1	2	1	9	2	1	1	2	1	2	2	2	2	1	2	2	1	1	1	1	2	1	1	1	2	1	1	1	2	2	2	1
2	28	1	1	1	1	4	1	2	2	9	2	9	9	2	1	9	2	1	2	1	1	9	1	1	2	1	2	2	2	2	2	2	2	1	1	2	1	2	1	1	1	2	1	2	2	2	2	2	1
2	28	1	2	1	2	3	1	2	2	1	2	2	1	2	1	1	2	1	2	2	1	2	2	1	2	1	1	2	2	2	2	2	2	1	1	2	1	2	1	2	1	2	1	1	2	2	2	2	1
2	28	1	2	1	1	4	1	2	2	9	2	2	1	2	1	1	2	1	2	9	1	9	9	1	2	9	2	2	2	2	2	2	2	2	1	1	1	2	1	2	1	2	1	1	2	2	2	1	1
2	28	1	1	1	2	4	1	1	2	9	2	9	2	2	1	1	2	2	2	1	1	2	1	1	9	2	2	2	2	2	2	2	1	2	1	2	2	2	1	2	1	1	2	2	2	2	2	2	3
2	28	1	99	2	2	4	1	1	1	2	2	2	9	2	1	2	2	2	2	1	2	2	2	2	1	1	2	2	1	1	2	2	2	2	1	2	2	2	1	1	2	2	1	2	2	2	2	2	2
2	28	1	1	2	2	3	1	2	2	2	2	2	2	2	1	1	1	1	1	1	1	1	1	99	99	99	99	2	2	2	1	2	2	1	1	1	2	2	1	1	2	2	1	1	2	2	2	1	2
2	28	1	2	1	2	2	1	2	2	9	2	2	9	2	1	2	2	2	1	2	2	9	2	2	1	2	2	1	2	2	2	2	2	2	2	2	1	2	1	2	2	2	1	1	2	2	2	2	1
2	28	1	2	2	2	4	1	2	2	2	2	2	9	2	1	1	2	1	2	2	1	9	9	2	9	2	2	2	2	2	2	2	2	1	1	1	2	2	1	2	1	1	1	1	2	2	2	2	2
2	28	1	2	1	1	4	1	2	2	2	2	2	1	2	2	1	2	9	2	2	2	2	2	1	2	9	1	2	2	2	2	2	2	1	2	1	2	2	1	2	1	1	1	1	2	2	2	2	3
2	28	1	1	3	2	4	2	1	9	1	1	2	1	1	1	1	1	1	1	1	1	1	1	1	1	1	1	2	2	1	2	2	2	2	1	2	2	2	2	1	2	1	2	1	2	1	2	2	2
2	28	1	2	1	1	3	1	2	2	9	2	9	2	2	1	9	9	2	1	1	1	2	2	1	2	1	1	2	2	1	2	2	2	1	2	2	2	2	1	2	2	2	2	2	1	2	2	2	2
2	28	1	2	2	1	4	1	2	2	1	2	1	2	1	1	2	1	1	1	1	1	1	1	1	1	1	1	2	2	2	1	2	2	1	1	1	2	2	1	1	1	2	1	2	2	2	1	2	1
2	28	1	2	1	2	2	1	2	2	9	2	2	9	2	1	1	2	2	2	1	1	9	1	9	2	9	1	2	2	2	2	2	2	1	2	2	2	2	1	2	2	2	2	2	2	2	2	2	1
2	28	1	2	1	1	3	1	2	2	9	9	1	1	1	1	9	2	1	9	1	1	9	9	1	2	1	9	2	2	2	2	2	2	1	1	2	2	2	1	2	2	2	1	2	2	2	2	2	1
1	35	3	2	8	8	4	1	2	2	9	9	1	1	2	7	1	2	9	1	1	1	2	1	1	2	1	1	2	1	2	1	2	2	2	2	2	2	2	1	2	2	2	1	2	2	2	1	2	3
1	35	3	1	8	8	4	1	2	2	1	1	2	1	1	99	1	2	2	2	2	2	1	2	1	1	2	9	2	2	1	2	2	2	2	2	2	2	2	2	2	1	2	2	2	2	2	2	2	1
1	35	3	2	8	8	3	1	2	2	1	2	2	2	1	1	1	2	1	2	1	1	2	2	1	2	1	1	2	2	2	2	2	2	1	1	1	1	2	1	1	1	1	1	2	2	2	2	2	1
1	35	3	1	8	8	4	1	9	9	9	9	9	9	9	1	1	2	2	1	1	1	2	2	1	1	2	2	2	1	2	2	2	2	2	2	2	2	2	2	2	2	2	1	2	2	2	2	2	1
1	35	3	2	8	8	4	1	2	9	1	1	2	2	2	7	1	1	2	1	1	1	2	1	1	1	1	2	1	2	1	1	1	2	1	2	2	2	2	1	2	2	2	1	2	2	2	1	2	3
1	35	3	2	6	8	3	1	2	2	1	1	1	1	1	1	1	2	2	1	1	1	2	1	99	1	9	1	1	2	1	1	2	2	2	2	2	2	2	2	2	2	2	2	2	2	2	2	1	1
1	35	3	2	8	8	4	1	2	2	1	2	2	9	2	1	1	2	9	2	9	1	2	2	9	2	1	1	2	2	2	2	2	2	2	1	2	2	2	2	2	2	2	2	2	1	2	1	2	1
1	35	3	2	8	8	4	1	2	2	2	2	9	9	2	1	1	2	9	2	2	1	2	2	1	2	9	1	2	2	2	2	2	2	2	1	1	2	2	1	2	2	1	1	2	2	2	2	2	1
1	35	3	1	8	8	1	1	99	2	2	2	2	2	99	1	1	9	1	2	1	2	2	1	1	1	9	9	2	1	2	2	2	2	2	2	1	2	2	2	2	1	2	2	2	2	2	2	2	1
1	35	3	2	5	8	3	1	9	2	2	1	1	2	2	9	1	2	1	1	1	1	2	2	2	2	2	2	2	2	2	2	2	2	2	1	2	2	2	2	2	1	2	2	2	2	2	2	2	1
1	35	3	2	5	8	3	1	9	2	2	1	2	1	2	1	1	2	1	1	1	1	2	2	2	2	2	2	2	2	2	2	2	2	2	1	2	2	2	2	2	1	2	2	2	2	2	2	2	1
1	35	3	1	8	8	3	1	2	2	1	9	9	2	2	1	9	9	1	9	1	1	2	2	1	2	9	1	2	2	2	2	2	2	1	2	2	2	2	2	2	1	2	2	2	2	2	2	2	2
1	35	3	2	8	8	4	1	2	2	2	2	2	1	2	1	1	2	1	2	2	1	2	2	1	2	1	2	2	2	2	2	2	1	1	1	1	1	2	1	1	1	1	1	2	2	2	2	2	1
1	35	3	2	8	8	3	1	2	2	9	9	9	1	2	1	1	2	2	2	2	1	2	2	9	1	1	2	2	2	2	2	2	2	1	2	2	2	2	2	2	2	1	2	2	2	2	2	2	1
1	35	3	2	6	8	4	2	1	9	2	1	2	2	1	1	1	2	2	2	1	1	2	1	1	2	1	1	2	2	2	2	2	2	1	1	2	1	2	2	1	1	1	1	1	1	2	2	2	2
1	35	3	1	8	8	4	1	9	9	9	9	9	9	9	1	1	9	1	9	1	1	9	1	1	2	2	2	2	2	2	2	2	2	2	1	2	2	2	2	2	2	2	1	2	2	2	2	2	1
1	35	3	2	6	8	3	1	2	2	9	9	1	2	2	99	9	1	2	1	9	1	1	1	1	1	1	1	2	2	2	1	2	2	2	2	2	2	2	2	2	2	2	2	2	2	1	2	2	3
1	35	3	2	5	8	4	1	2	2	1	2	9	1	9	1	1	2	2	2	1	99	1	2	1	1	1	1	2	2	2	2	2	2	2	2	2	1	2	2	2	2	2	1	2	2	2	2	2	1
1	35	3	2	6	8	4	1	2	2	2	2	2	2	1	99	1	1	1	2	1	2	2	2	2	2	1	2	2	2	2	2	2	2	2	1	2	2	2	2	2	2	1	2	2	2	2	2	2	3
1	35	3	1	8	8	4	1	2	9	2	1	9	9	1	1	1	2	2	2	1	1	1	1	2	1	2	2	1	2	2	2	2	2	1	1	2	2	2	1	1	1	2	2	2	2	2	2	2	1
1	35	3	2	2	8	2	1	2	2	9	2	2	1	2	1	1	2	9	2	1	1	2	2	1	2	2	1	2	2	2	2	2	1	1	2	2	2	2	1	1	1	1	1	2	2	2	2	2	3
1	35	3	2	8	8	3	1	2	2	1	2	1	2	2	99	1	2	1	2	1	1	2	1	1	9	2	1	1	2	1	2	2	2	2	2	2	1	2	1	2	2	2	2	2	2	2	2	2	1
1	35	3	2	8	8	3	1	2	2	9	9	2	2	1	2	9	2	2	1	1	2	2	2	1	1	9	1	2	2	2	2	2	2	2	2	2	1	2	1	2	2	2	2	2	2	2	2	2	1
1	35	3	2	8	8	4	1	2	2	9	9	9	9	9	99	1	2	2	9	2	2	1	2	2	2	1	1	2	1	2	2	2	2	1	2	2	2	2	1	2	2	2	2	2	2	2	2	2	1
1	35	3	2	8	8	3	1	2	2	1	2	2	1	2	99	1	9	1	1	2	2	1	9	9	1	2	2	2	1	2	2	2	2	2	2	1	2	2	1	2	1	1	1	1	2	2	2	2	3
1	36	3	99	8	7	4	1	2	2	2	2	2	1	2	2	1	2	1	2	2	1	9	9	1	2	1	1	2	2	2	2	2	2	2	2	1	2	2	2	2	2	2	1	2	2	2	2	2	2
1	36	3	1	8	8	4	1	2	2	9	2	2	9	2	1	1	2	9	9	1	1	2	2	1	2	9	1	2	1	2	2	2	2	2	2	2	2	2	1	2	2	2	2	2	2	2	2	2	1
1	36	3	2	8	8	3	2	9	2	2	9	1	1	2	99	1	9	9	2	1	2	1	9	9	9	9	9	1	2	2	2	2	2	2	2	2	2	2	1	2	2	2	2	2	2	2	2	2	2
1	36	3	1	8	8	2	1	2	2	9	9	2	1	2	1	1	2	1	2	2	1	2	2	1	2	1	1	2	2	2	2	2	2	2	1	2	2	2	2	2	1	2	2	2	2	2	2	2	1
1	36	3	99	8	8	1	1	2	9	9	9	2	9	2	1	9	2	2	2	9	1	2	2	9	2	1	1	2	2	2	2	2	2	2	2	1	2	2	1	2	2	2	2	2	2	2	2	2	1
1	36	3	2	8	8	3	1	2	2	9	2	1	9	2	1	1	2	2	9	1	2	1	2	99	1	99	2	2	2	2	2	2	2	1	2	2	2	2	2	2	2	2	2	2	2	2	1	2	1
1	36	3	99	99	8	4	1	2	9	2	1	1	9	2	3	1	1	9	9	1	1	1	1	1	1	1	1	1	2	2	2	2	2	2	2	2	2	2	2	2	1	2	2	2	2	2	2	2	2
1	36	3	2	8	8	1	1	2	2	1	1	2	1	2	2	1	2	1	2	1	1	9	9	1	1	1	1	2	2	2	2	2	2	2	1	2	2	2	2	2	2	2	1	2	2	2	2	2	1
1	36	3	1	8	8	3	1	2	2	1	2	2	1	9	2	1	2	2	2	2	1	1	1	2	2	1	1	2	1	2	2	2	2	2	1	2	2	2	1	2	2	1	1	2	2	2	2	2	1
1	36	3	1	8	8	4	1	9	1	2	2	1	9	2	1	1	2	9	2	1	1	1	9	1	2	2	1	2	2	2	2	2	2	1	2	2	2	2	2	2	2	2	1	2	2	2	2	2	3
1	36	3	2	8	8	3	1	9	9	2	2	2	1	2	1	9	2	9	2	9	9	9	9	9	9	1	1	2	2	2	2	2	2	2	1	2	2	2	2	2	2	2	1	2	2	2	2	2	1
1	36	3	99	8	8	4	1	2	9	9	9	1	2	2	1	1	9	9	2	2	1	2	2	9	2	1	9	2	1	2	2	2	2	2	2	2	2	2	2	2	2	2	1	2	2	2	2	2	1
1	36	3	99	8	8	4	1	2	2	9	1	1	9	2	1	1	2	1	2	2	1	1	1	1	2	1	1	2	2	2	2	2	2	1	2	2	2	2	1	2	2	2	2	2	2	2	2	2	1
1	37	2	2	3	7	3	1	2	2	1	2	1	1	2	9	1	2	2	9	2	1	2	2	1	2	2	1	2	2	2	2	2	2	1	1	1	1	2	2	2	1	1	1	1	2	2	2	2	1
1	37	2	2	1	3	2	1	2	2	1	2	2	1	2	1	1	2	1	2	1	1	2	2	1	2	9	2	2	2	2	2	2	2	2	1	2	2	2	1	2	2	2	2	2	2	2	2	2	1
1	37	2	2	5	8	1	1	1	2	9	1	1	2	1	16	2	1	2	9	1	1	1	1	2	2	2	1	2	1	2	2	2	2	2	2	2	2	2	1	2	2	2	2	2	2	2	2	2	1
1	37	2	2	8	8	1	1	1	2	1	1	1	1	1	99	1	1	2	9	1	1	1	1	1	2	2	1	2	2	2	1	2	2	2	2	2	2	2	1	2	2	2	2	2	2	2	2	2	1
1	37	2	1	4	4	4	1	2	2	9	2	9	9	2	1	1	2	9	2	9	1	2	9	1	2	9	9	2	2	2	2	2	2	1	2	2	2	2	2	2	2	2	1	2	2	2	2	2	1
1	37	2	1	4	6	3	1	1	2	2	1	1	2	2	12	1	2	2	2	1	1	2	2	1	1	2	1	2	2	2	2	2	2	1	2	2	2	2	2	2	2	2	1	2	2	2	2	2	1
1	37	2	2	4	8	3	1	1	2	2	1	1	9	9	2	1	2	2	1	2	1	1	1	1	1	2	1	2	2	2	2	2	2	1	1	2	2	2	1	1	1	1	1	1	2	2	2	2	3
1	37	2	1	3	6	3	1	1	2	1	2	2	1	2	2	2	2	2	2	2	1	2	2	1	1	1	1	2	2	2	2	2	2	1	1	2	2	2	1	2	2	2	1	1	2	2	2	2	1
1	37	2	2	6	7	2	1	1	2	2	2	2	1	2	1	1	2	2	2	2	1	2	2	1	1	2	1	2	2	2	2	2	2	2	2	2	1	2	2	2	2	2	1	2	2	2	2	2	1
1	37	2	1	3	3	4	1	2	9	99	2	99	9	2	1	1	2	9	2	1	1	2	1	2	2	1	2	2	2	2	2	2	2	1	2	2	2	2	2	1	2	2	2	2	2	2	2	2	1
1	38	1	2	1	2	3	1	1	1	1	1	1	1	1	1	1	1	1	1	1	1	1	1	1	1	1	1	2	2	2	2	2	2	2	2	2	1	2	1	2	2	2	2	2	2	2	2	2	2
1	38	1	2	1	2	3	1	2	2	2	2	2	1	2	1	1	2	1	2	1	1	2	2	1	1	2	2	2	1	2	2	2	2	2	2	2	2	2	1	2	2	2	2	2	2	2	2	2	2
1	38	1	2	1	2	4	1	2	2	2	2	9	1	2	1	1	9	9	2	9	1	9	9	1	1	1	2	2	2	2	2	2	2	1	2	2	1	1	1	1	1	2	2	1	2	2	2	2	1
1	38	1	1	1	2	1	1	2	2	2	2	2	1	2	1	1	2	2	2	1	1	9	1	2	1	2	2	2	2	2	2	2	2	2	1	2	2	2	1	2	2	2	2	2	2	2	2	2	1
1	38	1	2	1	2	2	1	2	2	2	2	2	2	2	1	1	2	1	1	1	2	2	1	2	1	1	1	2	2	2	2	2	2	1	2	2	2	2	1	2	2	2	2	2	2	2	2	2	1
1	38	1	1	1	2	2	1	1	2	2	1	1	9	2	1	1	2	1	1	1	1	1	2	1	1	2	2	2	2	2	2	2	2	1	1	2	2	2	2	2	2	2	2	2	1	1	1	1	2
1	38	1	1	1	2	4	1	2	2	1	2	2	2	2	1	1	2	2	2	2	1	2	2	1	2	2	2	2	2	2	2	2	1	2	2	2	2	2	1	2	2	2	2	2	2	2	2	2	1
1	38	1	2	1	2	4	1	2	2	2	2	2	9	2	1	9	2	9	2	9	1	9	9	9	9	9	1	1	2	2	2	2	2	2	2	2	2	2	2	2	2	2	1	2	2	2	2	2	1
1	38	1	2	1	2	2	1	2	99	1	99	2	1	2	1	1	2	1	2	1	1	1	1	1	2	1	1	2	2	2	2	2	2	1	1	2	2	2	2	2	2	2	2	2	1	1	1	2	1
1	38	1	2	1	2	1	1	2	2	2	2	2	2	2	1	2	2	1	2	2	1	2	2	2	2	2	1	2	2	2	2	2	2	1	1	1	1	1	1	2	1	2	1	2	2	2	2	2	1
1	38	1	2	1	2	1	1	2	2	2	2	2	2	2	1	2	2	1	2	2	1	2	2	2	2	1	2	2	2	2	2	2	2	1	1	1	1	2	1	1	1	1	1	2	2	2	2	2	2
1	38	1	2	1	2	4	1	2	2	9	2	2	1	1	1	9	2	1	2	9	2	2	9	2	2	2	2	2	2	2	2	2	2	1	2	2	2	2	1	2	2	2	2	2	2	2	2	2	1
1	38	1	99	1	2	4	1	2	2	9	2	1	9	2	1	9	2	9	9	1	9	9	9	1	2	2	2	2	2	2	2	1	1	1	1	2	2	2	1	1	1	1	1	2	2	2	2	2	1
1	38	1	1	2	2	2	2	2	9	2	9	2	2	2	1	9	9	9	2	2	9	1	9	2	1	9	2	2	1	2	2	2	2	2	2	2	2	2	2	2	1	2	2	2	1	1	1	1	2
1	38	1	99	1	2	2	1	2	2	2	2	1	2	2	1	2	2	2	2	1	1	2	2	2	2	2	2	2	2	2	1	2	2	1	1	2	2	2	1	2	1	2	1	1	2	2	2	2	1
1	38	1	1	1	2	3	2	2	9	2	2	9	2	2	1	9	2	9	9	9	9	9	9	9	9	9	9	2	2	2	2	2	1	1	2	2	2	2	1	2	1	1	1	2	2	2	2	2	1
1	38	1	2	1	2	4	1	2	2	9	9	2	9	2	1	9	2	9	2	2	1	1	9	1	9	9	1	2	1	2	2	2	2	2	2	2	2	2	1	2	2	2	2	2	2	2	2	2	1
1	38	1	2	1	2	4	1	2	2	1	2	2	1	2	1	9	2	9	2	9	1	2	1	1	9	9	9	2	2	2	2	2	2	1	2	2	2	2	1	2	2	2	1	1	2	2	2	2	1
1	38	1	1	1	2	1	1	2	2	9	2	2	9	2	1	9	2	9	2	9	2	1	9	9	9	1	2	2	2	2	2	2	1	2	2	2	2	2	1	1	2	2	2	2	2	2	2	2	1
1	38	1	2	2	2	3	1	2	2	9	9	2	2	9	1	2	9	2	1	2	2	1	1	2	9	9	9	2	2	2	1	2	2	2	2	2	2	2	2	2	2	2	1	2	2	2	2	2	1
1	38	1	2	1	2	3	1	2	2	2	2	9	2	2	1	2	2	9	9	9	9	9	9	1	2	1	2	2	2	2	2	2	2	1	2	2	2	2	2	2	2	2	2	2	1	2	2	2	1
1	38	1	2	1	2	2	2	2	2	9	9	1	9	2	1	9	2	9	2	9	9	1	2	1	9	2	9	2	2	2	2	2	2	1	1	1	2	2	1	1	1	1	1	2	2	2	1	2	1
1	38	1	2	1	2	1	1	2	2	9	9	9	9	1	9	9	9	9	2	1	1	1	1	1	9	1	2	2	2	2	2	2	2	1	2	2	2	2	2	2	2	2	1	2	2	2	2	2	1
1	38	1	1	1	2	4	1	2	2	9	2	2	9	2	1	2	2	9	2	2	1	1	1	2	2	9	9	2	2	2	2	2	2	1	1	1	2	2	1	2	1	1	1	1	1	2	1	2	1
1	38	1	2	1	2	4	1	2	9	9	9	2	1	2	1	2	2	2	2	9	1	1	1	1	2	9	1	2	2	2	2	2	1	2	2	2	2	2	1	2	2	2	2	2	2	2	2	2	1
1	38	1	2	2	2	3	1	2	2	2	2	2	9	1	1	9	2	2	2	9	2	2	2	9	2	9	9	2	2	2	2	2	2	1	2	2	2	2	1	2	2	2	2	2	2	2	2	2	1
1	38	1	2	3	2	3	1	2	2	2	2	2	2	2	1	2	2	1	2	2	1	2	2	1	2	1	2	1	2	2	2	2	2	2	2	2	2	2	2	2	2	2	2	2	2	1	2	2	1
1	38	1	1	1	2	4	1	2	2	2	2	2	2	2	1	1	2	2	2	2	1	1	1	1	1	1	1	1	2	2	2	2	2	2	2	2	1	2	1	2	2	2	2	1	1	1	1	1	1
1	38	1	1	1	2	3	1	2	9	1	1	2	9	1	4	2	2	9	2	2	1	9	1	9	2	2	2	1	2	2	2	2	2	2	2	2	1	2	2	1	2	2	2	2	2	1	1	2	2
1	38	1	1	1	2	4	1	2	2	9	2	2	2	2	1	1	2	9	2	1	1	1	2	9	9	1	2	1	2	2	1	2	2	2	1	2	2	2	1	1	1	1	1	2	2	2	2	2	1
1	35	3	1	8	8	4	1	9	9	1	2	2	9	2	1	2	2	2	1	1	1	2	9	1	2	2	1	2	2	2	2	2	2	1	1	2	1	2	1	1	2	2	2	2	1	2	2	2	1
1	35	3	2	8	8	4	1	2	2	1	2	9	1	2	1	9	2	1	9	1	2	9	9	1	2	9	1	1	1	2	2	2	2	1	1	2	2	1	2	2	1	1	1	2	2	2	2	2	3
1	35	3	1	6	8	4	1	2	2	9	9	9	9	2	1	1	2	9	2	1	1	2	9	1	2	1	1	2	2	2	2	2	2	2	1	2	2	2	1	2	1	1	1	1	2	2	2	2	1
1	35	3	1	8	8	4	1	9	9	1	2	9	9	2	1	1	2	2	9	1	1	2	9	1	1	2	1	1	2	2	2	2	2	2	2	2	2	2	1	2	2	2	1	2	2	2	2	2	1
1	35	3	2	8	8	4	1	2	2	9	2	2	9	2	1	9	2	9	2	9	9	9	9	1	2	1	9	2	1	2	2	2	2	1	2	1	2	2	1	1	1	1	1	1	2	2	2	2	1
1	35	3	2	8	8	4	1	2	2	1	2	2	2	2	99	9	2	9	9	9	1	2	2	1	2	9	1	2	2	2	2	2	2	1	2	1	2	2	2	2	1	2	1	2	2	2	2	2	1
1	35	3	2	8	8	4	1	2	2	9	2	2	9	2	1	1	2	1	2	2	1	2	2	2	2	2	1	2	2	2	2	2	2	1	1	2	2	2	1	2	2	2	1	1	2	2	2	2	1
1	35	3	2	8	8	4	1	9	2	1	1	1	1	2	2	1	2	2	2	1	1	2	1	1	2	1	1	2	1	2	2	2	2	2	2	2	2	2	1	2	2	2	2	2	2	2	2	2	1
1	35	3	2	8	8	4	1	2	2	2	9	9	2	2	1	1	2	2	2	2	1	9	2	1	2	9	1	2	2	2	2	2	2	1	2	2	2	2	1	2	1	1	1	2	2	2	2	2	1
1	35	3	1	2	2	99	1	2	2	9	2	2	1	2	1	1	2	9	9	1	1	9	9	1	2	1	1	2	1	2	2	2	2	1	1	2	2	1	1	2	1	1	1	2	2	2	2	2	1
1	35	3	2	8	8	4	1	9	2	9	2	9	9	2	99	9	2	2	2	9	1	9	9	2	1	1	1	1	2	2	2	2	2	2	2	2	2	2	1	2	2	2	2	2	2	2	2	2	1
1	35	3	2	8	8	4	1	2	2	9	9	2	9	2	1	1	2	1	2	2	1	2	2	9	2	99	9	2	2	2	2	2	2	2	1	2	2	2	2	2	2	2	2	1	2	2	2	2	1
1	35	3	2	8	8	4	1	2	2	1	2	99	1	2	1	1	2	9	1	2	1	1	1	1	2	1	1	2	2	2	2	2	2	1	2	2	2	2	2	2	2	1	2	2	2	2	2	2	1
1	35	3	2	8	8	4	1	2	2	1	1	1	1	2	1	1	1	1	1	1	1	2	1	1	2	1	1	2	2	2	2	2	2	1	2	2	2	2	2	2	2	2	1	2	2	2	2	2	1
1	35	3	2	8	8	4	1	2	2	1	2	2	1	2	9	1	2	2	2	2	9	2	2	1	2	99	2	2	2	2	2	2	2	1	2	2	2	2	1	2	2	2	2	2	2	2	2	2	1
1	35	3	2	1	2	4	1	9	9	9	2	2	9	2	11	1	2	9	2	9	1	2	2	1	2	9	9	2	2	2	2	2	2	1	2	2	2	2	2	2	2	2	2	1	2	2	2	2	1
1	35	3	2	8	2	1	1	9	2	1	1	9	1	2	99	1	2	2	2	1	1	1	9	1	2	1	1	2	1	2	2	2	2	2	2	2	2	2	1	2	2	2	1	2	2	2	2	2	1
1	35	3	1	8	8	3	1	2	2	1	2	2	1	2	1	1	2	2	1	1	1	2	2	1	2	2	1	2	2	2	2	2	2	1	2	2	2	2	1	2	2	2	1	2	2	2	2	2	1
1	35	3	2	8	8	3	1	2	2	1	2	2	9	2	1	1	2	9	99	9	1	2	2	1	2	9	1	1	2	2	2	2	2	2	2	2	2	2	1	2	2	2	2	2	2	2	2	2	1
1	35	3	2	8	8	3	1	2	2	9	1	2	9	2	1	1	2	1	2	1	1	1	2	2	1	1	1	2	1	2	2	2	2	2	2	2	2	2	2	2	2	2	1	2	2	2	2	2	1
1	35	3	2	8	8	4	1	2	2	1	1	2	1	1	2	1	1	2	2	2	1	2	1	1	1	1	1	1	2	2	1	2	2	2	2	2	2	2	1	1	2	2	2	1	2	2	2	2	3
1	35	3	2	8	8	2	1	2	2	9	2	9	9	2	1	9	2	1	2	1	1	1	1	1	2	1	1	2	2	1	2	2	1	2	2	2	2	2	1	2	2	1	1	2	2	2	2	2	1
1	35	3	2	8	8	3	1	2	2	1	2	2	1	2	1	9	2	2	2	2	1	2	2	1	2	1	2	2	1	2	2	2	2	1	2	2	2	2	1	2	1	1	1	1	2	2	2	2	1
1	35	3	2	8	4	1	1	2	2	1	2	9	1	2	9	1	2	1	2	1	1	2	2	1	2	1	1	2	1	2	2	2	2	1	1	2	1	2	1	2	1	2	1	1	2	2	2	2	1
1	35	3	2	8	8	4	1	2	2	1	2	1	1	2	3	1	2	2	1	1	1	2	2	1	2	1	1	2	1	2	2	2	2	1	2	2	1	2	1	2	1	1	1	2	2	2	2	2	3
1	35	3	1	8	8	3	1	2	2	1	2	99	1	2	99	1	2	1	2	1	1	2	2	1	2	1	1	2	2	2	2	1	2	2	2	2	2	2	2	2	2	2	2	1	2	2	2	2	1
1	35	3	1	8	8	3	1	2	2	1	2	2	2	9	1	1	2	2	2	1	1	1	2	1	2	1	1	2	2	2	2	2	2	1	2	2	2	2	2	2	2	2	1	2	2	2	2	2	1
1	35	3	2	8	8	1	1	1	2	1	9	1	9	9	9	1	1	2	9	9	1	9	99	1	1	2	1	1	2	2	2	2	2	2	2	2	2	2	2	2	2	2	1	2	2	2	2	2	1
1	35	3	2	8	8	3	1	2	2	1	2	2	1	2	9	1	2	1	2	2	1	2	2	1	2	1	1	2	1	2	2	2	2	1	2	1	2	2	2	1	2	2	2	2	2	1	1	2	1
1	35	3	1	8	8	4	1	1	2	2	1	1	2	2	5	1	2	9	1	1	1	1	9	9	1	9	1	2	1	2	2	2	2	2	2	2	2	2	2	2	2	2	2	2	2	2	1	2	2
1	35	3	1	8	4	1	1	2	2	1	1	2	2	2	1	9	1	2	1	1	1	9	9	1	9	1	1	2	1	2	2	2	2	2	2	2	2	2	2	2	2	2	2	2	2	2	1	2	2
1	35	3	2	8	8	3	1	2	2	9	2	2	1	2	11	1	2	9	9	1	1	2	2	9	2	2	9	2	2	2	2	2	2	1	2	2	1	2	1	2	1	1	1	2	2	2	2	2	3
1	35	3	2	8	8	4	1	1	9	2	2	1	1	2	9	1	2	2	1	1	1	2	2	1	1	1	1	1	2	1	2	2	2	2	2	2	2	2	2	2	2	2	2	1	1	2	2	2	2
1	35	3	2	8	8	4	1	2	2	1	2	2	2	1	11	1	2	1	2	1	1	2	2	1	2	2	1	2	2	2	2	2	2	1	2	2	2	2	2	2	2	2	1	2	2	2	2	2	2
1	35	3	2	8	8	4	1	2	2	1	2	2	1	2	1	1	2	2	2	2	2	1	2	2	1	2	2	1	2	2	2	2	2	2	1	2	1	2	1	1	1	2	2	2	2	2	2	2	1
1	35	3	1	8	8	4	1	9	9	9	9	9	1	9	99	1	2	2	2	1	1	2	2	1	9	1	1	2	2	2	2	2	2	2	1	2	2	2	2	2	2	2	1	2	2	2	2	2	1
1	35	3	2	8	8	4	1	1	2	2	2	1	1	2	1	2	2	9	2	9	1	2	2	1	2	1	1	2	1	2	2	2	1	1	1	2	1	2	1	2	1	1	1	1	2	2	2	2	1
1	35	3	1	8	4	1	1	2	9	9	1	2	2	2	99	1	2	2	1	1	1	2	2	1	9	2	2	2	1	2	2	2	2	2	1	2	2	2	1	2	1	1	2	2	2	2	2	2	1
1	35	3	2	8	8	2	1	2	9	2	2	2	1	2	99	1	2	2	1	1	1	2	1	1	1	2	1	2	1	2	2	2	2	1	1	2	1	2	1	2	2	2	1	2	2	2	2	2	1
1	35	3	1	8	8	4	1	2	2	1	2	2	2	2	1	1	2	2	2	9	1	1	9	1	2	9	1	2	2	2	2	2	2	1	2	2	2	2	2	2	2	2	1	2	2	2	2	2	1
1	35	3	2	8	8	1	1	2	2	1	2	2	9	9	99	2	2	1	2	1	1	9	9	2	2	1	2	2	1	2	2	2	2	2	1	1	2	2	1	2	2	2	1	2	2	2	2	2	1
1	35	3	1	8	8	4	1	2	2	9	2	2	9	2	1	1	2	1	2	2	1	2	2	1	2	9	1	2	2	2	2	2	2	1	1	1	1	2	1	2	1	1	1	2	2	2	2	2	1
1	35	3	2	8	8	3	1	2	2	1	2	2	1	2	1	1	2	1	2	1	1	2	2	2	1	1	1	2	2	2	2	2	2	2	1	2	2	2	2	2	2	2	1	2	2	2	2	2	1
1	35	3	1	8	8	4	1	9	9	9	1	9	2	2	1	1	2	2	2	1	1	1	1	1	1	1	1	2	1	2	2	2	2	1	1	2	2	2	1	2	1	1	1	1	2	2	2	2	1
1	35	3	1	8	8	3	1	9	2	1	9	1	9	2	1	1	9	2	2	1	1	2	2	9	9	1	1	2	2	2	2	2	2	1	1	1	1	2	1	1	1	1	1	2	2	2	2	2	1
1	35	3	1	8	8	4	1	2	2	1	9	9	1	2	3	1	1	1	1	1	1	1	1	1	1	1	1	2	2	2	2	2	2	2	1	1	2	2	2	2	2	2	2	1	2	2	2	2	1
1	35	3	1	8	9	4	1	2	2	1	2	2	9	9	2	1	9	2	2	9	1	9	9	1	1	2	1	1	2	2	2	2	2	2	2	2	2	2	2	2	2	2	1	2	2	2	2	2	1
1	35	3	99	8	8	4	1	2	9	1	2	1	1	2	1	1	2	1	2	1	1	2	2	2	1	1	1	2	1	2	2	2	2	2	1	2	1	2	2	2	1	2	2	2	1	2	1	2	1
1	35	3	2	8	8	4	1	2	2	1	2	2	9	2	1	1	2	1	2	2	1	9	9	1	2	1	2	2	2	2	2	2	2	1	1	2	1	2	1	2	1	2	1	2	2	2	2	2	1
1	35	3	2	8	8	4	1	2	2	2	2	2	9	2	1	1	2	2	9	1	9	9	9	9	9	2	1	2	1	2	2	2	2	2	2	2	2	2	2	2	2	2	1	2	2	2	2	2	1
1	35	3	1	8	8	4	1	2	2	1	2	2	1	2	1	1	2	9	2	2	1	1	2	1	1	9	1	2	2	2	2	2	2	1	2	2	2	2	2	2	2	1	2	2	2	2	2	2	1
1	35	3	2	8	8	2	1	2	2	9	2	2	2	2	1	2	2	1	1	1	99	99	1	99	1	1	1	2	2	2	2	2	1	2	2	2	2	2	2	2	1	1	1	2	2	2	2	2	1
1	35	3	2	8	8	1	1	2	9	2	1	9	2	2	2	9	2	1	1	1	9	1	1	2	9	1	2	2	1	2	2	2	2	1	2	2	2	2	1	2	2	2	2	1	2	2	2	2	1
1	35	3	1	8	8	3	1	2	2	2	9	9	2	2	1	1	9	2	1	2	1	2	2	1	1	1	1	1	2	2	2	2	2	2	2	2	2	2	2	2	2	2	1	2	2	2	2	2	1
1	35	3	1	8	8	3	1	9	2	2	2	2	1	2	1	1	2	2	2	2	1	2	2	1	1	2	1	2	1	2	2	2	2	2	2	2	2	2	1	2	1	1	1	1	1	1	1	1	1
1	35	3	2	8	8	2	2	2	2	2	2	2	2	2	1	1	2	2	2	2	1	9	1	2	1	1	2	2	1	2	2	2	2	1	1	1	2	2	1	2	1	1	1	1	2	2	1	1	1
1	35	3	2	8	8	4	1	2	9	1	1	9	1	2	1	1	1	2	2	9	1	2	1	1	1	2	1	2	2	1	2	2	2	2	2	2	2	2	1	2	2	2	2	2	2	2	2	2	1
1	35	3	2	8	8	3	1	2	2	1	2	2	1	2	1	1	2	2	2	1	1	2	2	1	2	2	1	1	2	2	2	2	2	2	1	2	1	2	2	1	1	1	1	2	2	2	2	2	1
1	35	3	1	8	8	3	2	2	9	9	9	9	9	9	1	2	2	2	9	1	2	2	1	2	2	1	1	1	2	2	2	2	2	2	2	2	2	1	1	2	2	2	2	2	2	2	2	2	1
1	35	3	1	8	7	3	1	1	9	1	1	1	9	9	1	9	2	2	1	9	2	2	2	9	2	2	2	2	1	1	2	2	2	1	2	2	2	2	1	2	1	2	2	2	2	2	2	2	3
1	35	3	1	8	8	4	1	2	2	1	9	9	9	9	99	9	9	2	2	9	1	2	1	2	2	2	2	1	2	1	2	1	2	2	2	2	2	2	1	2	1	1	2	1	2	2	2	2	1
1	35	3	1	8	9	3	1	1	1	1	1	1	1	1	1	1	1	1	1	1	1	1	1	1	1	1	1	2	2	2	2	2	2	2	1	1	2	2	2	2	2	2	2	2	2	2	2	2	1
1	35	3	1	8	8	4	1	2	2	1	2	2	1	2	1	9	2	2	2	2	1	2	2	1	2	2	2	2	2	2	2	2	2	1	1	2	1	2	1	1	1	1	1	2	2	2	2	2	1
1	35	3	1	8	8	4	1	2	2	2	2	2	2	2	1	1	2	2	2	2	2	2	2	2	2	2	2	2	2	2	2	2	2	2	1	2	2	2	1	2	2	2	2	2	2	2	2	2	1
1	35	3	1	8	8	3	1	2	2	2	2	9	2	2	1	1	2	9	2	1	2	2	9	9	1	2	2	2	2	2	2	2	2	1	1	2	2	2	1	2	1	1	1	2	2	2	2	2	1
1	35	3	1	8	8	4	1	1	1	1	1	1	1	1	1	1	1	1	1	1	1	1	1	1	1	1	1	1	1	1	1	1	1	1	1	1	1	1	2	2	2	2	2	2	2	2	2	2	3
1	35	3	1	8	8	2	1	9	2	1	2	2	1	2	1	9	2	9	9	2	1	2	2	9	2	9	9	2	2	2	2	2	2	1	1	1	2	2	1	1	1	1	1	2	2	2	2	2	1
1	35	3	1	8	8	3	9	2	2	1	2	2	1	1	1	1	2	2	2	1	1	2	1	1	1	1	1	2	2	2	2	2	2	1	2	2	2	2	1	2	1	2	1	1	2	2	2	2	2
1	35	3	1	8	8	4	1	9	2	1	2	9	1	2	1	1	2	9	1	2	1	1	2	9	1	2	2	2	2	2	2	2	2	1	2	2	2	2	1	1	1	1	1	1	1	1	2	2	1
1	35	3	2	8	8	3	1	2	2	1	2	2	9	2	1	1	2	9	2	2	2	2	2	1	2	9	1	2	2	2	2	2	2	2	2	1	2	2	1	2	2	2	2	2	2	2	2	2	1
1	35	3	1	8	8	2	1	2	2	1	2	9	1	2	99	1	2	1	2	2	1	2	2	2	2	1	9	2	2	2	2	2	1	1	1	2	2	2	1	1	1	1	1	1	2	2	2	2	1
1	35	3	1	8	8	3	1	2	2	9	9	9	9	1	1	1	2	9	1	2	2	2	9	9	9	9	9	2	2	2	2	2	2	2	1	2	2	2	2	2	2	2	2	2	2	2	2	2	1
1	35	3	2	8	8	2	1	2	2	1	1	1	2	2	1	1	1	2	2	1	1	9	1	1	1	2	2	2	2	1	2	2	2	2	2	2	2	2	2	2	2	2	1	2	2	2	2	2	3
1	35	3	1	8	8	2	1	9	9	1	9	9	9	9	1	1	2	1	2	1	1	2	9	1	1	1	1	2	2	2	2	2	2	2	1	2	2	2	1	2	2	2	2	2	2	2	2	2	1
1	35	3	2	8	8	4	1	2	2	2	2	2	2	9	1	9	2	2	2	2	1	2	2	9	9	2	1	2	2	2	2	2	2	1	1	2	2	2	1	2	1	2	2	2	2	2	2	2	1
1	35	3	1	8	4	1	9	9	9	1	1	1	2	2	1	1	2	2	2	1	1	1	9	1	2	1	1	2	2	2	2	2	2	2	1	2	2	2	2	2	2	2	1	2	2	2	2	2	1
1	44	2	2	1	3	4	99	2	2	2	2	2	1	2	1	1	2	1	2	2	1	9	9	1	1	1	1	2	2	2	2	2	2	1	1	2	2	2	2	2	2	2	1	2	2	2	2	2	1
1	44	2	1	1	3	4	1	9	2	9	2	9	1	2	4	1	2	2	2	1	1	9	9	1	2	1	2	2	2	2	2	2	2	2	1	2	2	2	2	2	2	2	1	2	2	2	2	2	1
1	44	2	2	1	3	3	1	2	2	1	2	2	1	2	9	2	2	1	2	1	1	2	2	1	2	1	2	2	2	2	2	2	2	2	1	2	2	2	2	2	1	2	2	2	2	2	2	2	1
1	44	2	2	3	6	4	1	2	2	1	2	2	2	2	1	1	2	1	2	2	1	2	2	1	2	1	1	2	2	2	2	2	2	2	1	2	2	2	2	2	2	2	1	2	2	2	2	2	2
1	43	3	2	8	9	3	1	2	2	1	2	2	1	2	10	1	2	2	2	1	1	2	2	1	2	2	1	2	2	2	2	2	2	1	2	2	2	2	2	2	1	2	2	2	2	2	2	2	1
1	43	3	1	4	9	4	1	9	2	2	1	1	1	2	1	1	1	2	1	1	1	2	1	1	1	2	1	1	2	2	2	2	2	1	2	2	1	2	1	2	2	2	1	2	2	2	2	2	1
1	43	3	1	8	4	1	1	2	2	9	9	2	1	2	3	1	2	2	2	2	1	2	9	2	2	9	1	2	1	2	2	2	2	2	1	2	2	2	2	2	1	1	1	1	2	2	2	2	1
1	45	3	2	8	8	4	1	2	2	9	2	2	1	99	1	1	2	2	9	1	1	1	9	9	9	9	9	2	2	2	2	2	2	1	2	2	2	2	2	2	2	1	2	2	2	2	2	2	3
1	45	3	2	5	8	4	1	2	2	2	2	2	1	2	2	1	2	2	1	1	1	1	1	9	2	9	2	2	2	2	2	2	2	2	1	2	2	2	2	2	2	2	1	2	2	2	2	2	2
1	45	3	2	5	8	2	1	2	2	1	2	2	2	1	1	2	2	9	2	2	1	2	9	2	2	9	1	2	1	2	2	2	2	1	1	2	1	2	1	2	1	2	1	2	2	2	2	2	1
1	45	3	2	6	8	4	1	9	9	9	9	9	9	9	1	1	2	1	9	2	1	2	2	1	2	2	1	1	2	2	2	2	2	2	2	2	2	2	1	2	2	2	1	2	2	2	2	2	3
1	45	3	2	6	8	4	1	2	2	1	2	2	2	2	1	1	2	2	2	1	99	1	1	1	2	9	1	2	2	2	2	2	2	1	1	1	1	2	1	1	1	1	1	2	2	2	2	2	1
1	45	3	1	6	8	4	1	2	2	1	2	9	1	9	1	1	9	2	9	2	1	9	9	2	2	2	1	2	2	2	2	2	2	1	2	2	2	2	2	1	2	2	2	2	2	2	2	2	1
1	45	3	2	6	8	4	1	9	2	9	9	9	1	9	1	1	9	9	9	9	1	9	9	1	2	2	1	1	2	2	2	2	1	1	2	1	2	2	1	2	1	1	1	2	2	2	2	2	1
1	45	3	2	8	8	3	1	2	2	9	2	2	1	2	1	1	2	1	2	2	1	1	2	1	1	1	1	2	2	2	2	2	2	1	1	1	1	2	1	1	1	2	1	2	2	2	2	2	1
1	45	3	1	8	8	4	1	2	2	1	2	2	1	2	1	1	2	2	2	2	1	2	2	1	2	1	1	2	1	2	2	2	2	1	2	2	2	2	1	2	2	1	2	2	2	2	2	2	1
1	45	3	2	8	8	3	1	2	2	1	2	2	2	2	1	1	2	9	1	1	2	2	1	2	2	1	1	2	2	2	2	2	2	1	2	1	2	2	2	2	2	2	1	2	2	2	2	2	1
1	45	3	2	8	8	4	1	2	9	9	2	2	1	2	1	1	2	9	1	2	1	2	9	9	1	1	9	2	1	2	2	2	2	2	2	2	2	2	2	2	2	2	1	2	2	2	2	2	1
1	45	3	2	8	8	4	1	9	2	1	9	1	9	2	1	1	9	2	2	2	1	2	2	9	9	1	9	1	2	2	2	2	2	2	2	2	2	2	2	2	1	2	2	2	2	2	2	2	3
1	45	3	1	8	8	3	1	2	2	2	2	2	9	2	1	99	2	9	2	2	1	2	2	9	2	1	1	2	2	2	2	2	2	1	1	1	2	2	1	2	1	1	1	2	2	2	2	2	1
1	45	3	1	8	8	4	2	2	2	1	2	2	1	99	2	1	2	1	2	2	1	2	2	1	2	1	1	2	2	2	2	2	2	2	1	2	2	2	2	2	2	2	1	2	2	2	2	2	3
1	45	3	1	8	8	4	1	2	9	9	2	9	9	9	1	9	9	2	9	9	1	9	9	1	1	9	2	2	2	2	2	2	2	2	1	2	2	2	1	2	2	2	2	2	2	2	2	2	3
1	45	3	2	8	8	2	1	1	2	1	1	1	1	2	1	1	2	2	9	1	1	2	2	1	1	9	1	1	1	2	2	2	2	2	2	2	1	2	1	2	1	1	1	2	2	2	2	2	3
1	45	3	2	8	8	4	1	2	2	1	2	2	1	2	1	1	2	2	2	2	1	2	2	1	2	2	1	2	1	2	2	2	2	1	1	1	1	2	1	2	1	1	1	2	2	2	2	2	2
1	45	3	2	8	8	4	1	2	2	9	2	2	1	2	1	1	2	2	9	9	1	9	9	9	2	1	1	2	1	2	2	2	2	2	2	2	2	2	1	2	2	2	2	2	2	2	2	2	1
1	45	3	1	8	8	3	1	1	2	2	9	9	9	2	99	2	2	2	9	1	1	2	1	1	9	1	99	2	2	1	2	2	2	1	1	2	1	2	2	1	2	2	2	1	2	2	1	2	2
1	45	3	2	8	8	4	1	9	2	1	9	9	2	2	1	1	2	2	2	2	1	2	2	9	2	9	1	2	2	2	2	2	2	2	1	2	2	2	2	2	2	2	1	2	2	2	2	2	1
1	45	3	2	8	8	4	1	2	2	1	2	2	1	2	11	1	2	1	2	2	1	2	2	1	1	1	1	2	2	2	2	2	2	1	1	1	1	2	1	1	1	1	1	1	2	2	2	2	1
1	45	3	1	8	8	4	99	9	9	9	9	9	9	9	1	9	9	9	2	2	1	9	9	9	9	9	9	2	2	2	2	2	2	1	1	1	1	2	1	2	1	1	1	1	2	2	2	2	1
1	45	3	2	8	8	4	1	2	2	1	9	9	9	2	9	1	2	2	9	9	1	9	2	1	9	9	1	2	1	2	2	2	2	2	1	2	1	2	1	2	1	1	1	1	2	2	2	2	1
1	45	3	1	8	9	4	1	2	2	1	2	2	1	2	1	1	2	2	2	2	1	2	2	1	2	2	2	2	2	2	2	2	1	1	1	2	2	2	2	2	1	1	1	2	2	2	2	2	1
1	45	3	1	2	8	4	1	2	2	1	1	2	9	2	1	2	2	2	2	1	1	2	2	9	2	9	1	2	2	2	2	2	2	1	2	2	2	2	2	2	2	2	2	2	1	2	2	2	1
1	45	3	1	8	8	4	1	9	2	1	9	2	2	2	8	9	9	2	1	1	1	2	2	9	1	2	1	2	2	2	2	2	2	1	1	1	2	2	1	1	1	1	1	1	2	2	2	2	1
1	45	3	1	8	8	1	1	2	2	1	9	9	2	9	99	1	9	2	9	1	1	9	1	1	1	1	2	2	2	2	2	2	2	2	1	2	2	2	2	2	1	2	2	2	2	2	2	2	1
1	45	3	1	8	8	4	1	1	2	1	2	1	9	2	1	1	2	1	1	1	1	2	1	2	1	1	1	2	2	2	2	1	1	2	1	1	1	1	1	1	2	2	2	2	2	2	2	2	1
1	45	3	1	8	8	4	1	9	9	1	9	9	9	2	1	1	9	2	9	2	1	9	9	2	9	2	1	2	2	2	2	2	2	1	2	2	2	2	2	2	2	2	2	2	2	2	2	2	1
1	45	3	1	8	8	4	1	2	2	1	2	9	9	2	1	1	2	2	2	9	1	9	9	1	9	9	1	2	2	2	2	2	2	1	2	2	2	2	2	2	2	2	1	2	2	2	2	2	1
1	45	3	1	8	8	4	1	9	2	2	1	1	2	9	2	9	1	2	1	2	1	2	2	9	1	2	1	1	2	2	2	2	2	2	2	2	2	2	2	2	1	2	2	2	2	2	2	2	2
1	45	3	2	8	8	4	1	1	9	1	1	9	1	2	1	9	2	2	2	9	1	9	9	1	1	9	1	2	1	2	2	2	2	2	2	2	2	2	2	2	2	2	1	2	2	2	2	2	2
1	45	3	1	8	8	3	1	2	2	1	2	2	1	2	1	1	2	9	1	2	1	9	9	1	2	1	99	2	2	2	2	2	2	1	2	2	2	2	2	2	2	2	2	1	2	2	2	2	99
1	45	3	1	8	8	4	1	9	2	1	2	2	9	2	2	1	2	2	2	9	1	1	1	1	2	2	2	2	1	2	2	2	2	2	2	2	2	2	2	1	2	2	2	2	2	2	2	2	1
1	45	3	2	8	8	1	1	9	9	9	9	9	9	9	2	1	2	2	9	1	1	1	1	1	9	9	1	2	1	2	2	2	1	1	1	2	2	2	1	2	1	2	1	1	2	2	2	2	2
1	45	3	2	8	8	4	1	2	2	2	2	9	9	2	1	1	2	2	2	9	1	9	9	1	2	9	2	2	2	2	2	2	2	2	1	2	2	2	2	2	2	2	1	2	2	2	2	2	1
1	45	3	1	2	8	4	1	9	2	9	2	2	9	2	1	1	2	9	2	2	9	2	2	9	2	1	1	2	1	2	2	2	2	2	2	2	2	2	1	2	2	2	2	2	2	2	2	2	1
1	45	3	2	8	8	4	1	2	2	1	2	2	1	2	2	1	2	2	1	1	1	1	1	1	2	1	1	2	2	2	2	2	2	2	1	2	2	2	2	2	2	1	2	2	2	2	99	2	3
1	45	3	2	8	8	4	1	2	2	1	2	2	9	2	2	1	2	2	2	2	1	2	2	1	2	1	9	2	2	2	2	2	2	1	1	1	1	2	1	1	1	1	1	1	2	2	2	2	1
1	45	3	2	8	8	4	1	2	2	1	2	9	9	2	1	1	2	2	2	1	1	1	1	1	2	1	1	2	1	2	2	2	2	1	2	2	1	2	1	2	1	1	1	2	2	2	2	2	1
1	45	3	2	8	8	4	1	2	2	1	2	2	1	2	1	1	2	1	1	1	1	2	2	1	2	1	1	2	1	2	2	2	2	1	1	1	2	2	1	2	1	1	1	1	2	2	2	2	2
1	45	3	1	8	8	4	1	2	2	1	2	2	1	1	1	1	2	2	2	2	1	2	2	1	2	1	1	2	2	2	2	2	2	1	1	2	2	2	2	1	2	1	1	2	2	2	2	2	3
1	45	3	2	8	8	4	1	2	2	2	2	2	1	2	1	1	2	9	2	1	1	1	1	1	2	1	1	2	2	2	2	2	2	1	2	2	2	2	1	2	2	1	2	2	2	2	2	2	1
1	45	3	2	8	8	3	1	2	2	9	2	9	1	2	1	1	2	2	2	2	1	2	2	9	2	9	1	2	2	2	2	2	2	2	1	2	2	2	2	2	2	2	2	1	2	2	2	2	1
1	45	3	2	8	8	4	1	2	2	1	9	9	9	2	1	1	2	2	2	2	1	2	2	1	2	9	1	2	2	2	2	2	2	1	1	1	2	2	2	2	1	1	1	1	2	2	2	2	1
1	45	3	1	8	8	4	1	9	2	2	9	2	9	9	1	1	2	9	9	9	1	2	2	1	9	9	2	2	1	2	2	2	2	2	2	2	2	2	1	2	2	2	2	2	2	2	2	2	1
1	45	3	1	8	8	3	1	2	2	2	1	9	1	2	1	1	2	1	2	2	1	2	2	1	9	9	1	2	2	2	2	2	2	1	1	2	1	2	1	1	1	1	1	1	2	2	2	2	1
1	45	3	2	8	8	4	1	9	9	1	9	9	1	2	9	1	2	9	1	1	9	9	9	1	9	1	2	2	1	2	2	2	2	1	1	2	1	2	1	2	2	1	1	1	2	2	2	2	1
1	45	3	2	8	8	4	1	2	2	2	2	1	9	9	1	1	2	99	99	1	1	1	2	2	1	2	2	1	2	2	2	2	2	2	2	2	2	2	2	2	1	2	2	2	2	2	2	2	3
1	45	3	2	8	8	3	1	2	2	1	2	2	1	2	1	1	2	1	2	1	1	1	1	2	1	1	1	2	2	2	2	2	2	1	2	2	2	2	2	2	2	2	1	2	2	2	2	2	1
1	45	3	1	8	8	4	1	2	2	2	1	2	9	2	1	1	2	9	1	1	1	1	1	9	2	9	1	2	1	2	2	2	2	2	1	2	2	2	1	2	1	1	1	2	2	2	2	2	1
1	45	3	1	8	8	4	1	2	2	1	1	1	1	2	2	1	2	2	2	2	1	2	1	1	1	2	1	2	2	2	2	2	2	1	1	1	1	2	1	1	1	1	1	1	2	2	2	2	1
1	46	3	2	2	8	3	1	9	2	9	9	9	1	9	1	9	2	2	9	1	1	9	2	1	1	2	9	2	1	1	2	2	2	1	1	2	1	2	1	2	1	2	1	1	2	2	2	2	1
1	46	3	2	2	4	3	1	1	2	2	9	1	9	2	1	9	2	2	2	1	1	1	1	1	2	2	1	2	2	2	2	2	2	1	1	2	1	2	2	2	2	2	1	1	2	2	2	2	1
1	46	3	2	3	4	3	2	1	2	2	2	2	1	2	1	2	2	2	1	1	1	2	2	1	2	1	2	2	2	2	2	2	2	1	2	2	1	2	1	1	2	1	1	2	2	2	2	2	1
1	46	3	1	4	7	4	1	2	2	9	9	2	9	2	1	9	2	9	2	1	1	9	99	1	2	1	9	1	2	2	2	2	2	1	1	2	2	2	1	2	2	2	2	2	2	2	2	2	1
1	46	3	1	6	8	3	1	9	2	1	9	9	1	9	10	1	9	2	1	9	1	2	9	1	9	2	1	2	2	2	2	2	2	1	1	2	1	2	1	2	2	1	1	1	2	2	2	2	1
1	46	3	2	4	7	4	1	2	2	1	2	2	1	2	1	1	2	2	2	1	1	2	2	1	2	2	1	2	2	2	2	2	2	1	1	1	1	2	2	2	1	1	2	2	2	2	2	2	1
1	46	3	2	4	7	4	1	1	2	1	2	1	1	2	1	1	2	2	2	2	1	2	1	1	2	1	1	2	2	2	2	2	2	2	2	2	2	2	1	2	2	2	2	2	2	2	2	2	1
1	46	3	2	3	4	4	1	2	2	1	2	2	1	2	1	1	2	1	2	1	1	1	1	1	2	1	1	2	2	2	2	2	2	2	1	2	2	2	2	2	2	2	1	2	2	2	2	2	1
1	46	3	99	3	4	3	1	2	2	1	2	2	2	2	1	1	2	1	2	9	1	2	2	9	1	1	1	2	2	2	2	2	2	1	2	2	2	2	1	2	2	2	2	2	2	2	2	2	1
1	47	1	99	3	2	2	1	2	2	1	2	9	1	2	1	9	2	9	2	2	1	9	9	1	2	2	2	2	2	2	2	2	2	1	1	2	2	2	1	2	1	1	2	2	2	2	2	2	1
1	47	1	1	3	2	2	1	2	2	9	2	2	1	2	1	2	2	9	1	2	1	2	2	1	2	1	2	2	1	2	2	2	2	1	2	2	2	2	1	2	2	2	2	2	1	2	2	2	1
1	47	1	1	3	2	4	1	2	2	1	99	9	9	9	1	9	2	2	2	2	1	2	2	1	2	9	9	2	2	2	2	2	2	1	1	2	2	2	1	1	2	2	2	2	2	2	2	2	1
1	43	3	1	8	8	4	1	2	2	1	2	2	1	2	1	1	2	2	2	1	1	1	1	1	2	1	1	2	2	2	2	2	2	1	1	1	2	2	1	1	1	2	1	1	2	2	2	2	1
1	43	3	2	5	8	4	1	1	2	2	1	1	9	9	5	1	2	2	9	1	1	1	9	9	1	1	1	2	1	2	2	2	2	2	2	2	2	2	1	2	2	2	1	2	2	2	2	2	3
1	13	2	2	1	3	4	1	2	2	1	9	9	9	1	1	9	9	1	2	1	1	9	9	1	2	9	1	1	2	2	2	2	2	2	2	1	2	2	2	2	2	2	1	2	2	2	2	2	1
1	13	2	2	1	3	4	1	2	9	9	9	2	9	9	1	1	9	1	2	9	2	2	1	9	1	9	2	2	1	2	2	2	2	1	2	2	1	2	1	2	1	1	1	1	2	2	1	2	1
1	13	2	2	1	3	3	1	2	2	9	2	2	2	2	1	9	2	9	2	2	1	1	1	1	1	9	9	2	2	2	2	2	2	1	2	2	2	2	2	2	2	2	1	2	2	2	2	2	1
1	13	2	2	1	3	3	1	9	2	2	2	9	2	2	1	1	2	9	2	9	2	2	2	1	2	9	1	2	2	2	2	2	2	2	1	2	2	2	2	2	1	2	2	2	2	2	2	2	1
1	13	2	2	1	3	2	1	2	2	9	2	2	1	2	1	9	2	9	2	9	1	9	9	2	2	2	1	2	2	2	2	2	2	1	1	1	2	2	1	2	1	1	1	2	2	2	2	2	1
1	13	2	1	1	3	3	1	9	9	2	2	9	9	2	1	1	2	9	2	2	2	9	2	2	9	9	1	2	2	2	2	2	2	2	1	2	2	2	2	2	1	2	2	2	2	2	2	2	1
1	13	2	2	2	3	4	1	2	2	2	2	2	2	2	1	2	2	2	2	2	2	1	1	1	1	1	1	2	2	2	2	2	2	2	1	2	2	2	2	1	1	1	1	2	2	2	2	2	1
1	13	2	1	2	4	2	1	2	2	2	2	2	1	2	99	1	2	2	2	2	1	2	2	1	2	2	2	2	2	2	2	2	2	2	2	1	1	1	1	1	1	2	2	2	2	2	2	2	1
1	13	2	2	2	3	3	1	9	2	1	2	2	9	2	1	1	2	1	2	2	1	9	1	2	2	1	1	2	2	2	2	2	1	2	2	2	2	2	1	2	1	2	1	2	2	2	2	2	1
1	13	2	2	2	3	3	1	2	2	1	2	2	1	2	1	1	2	1	2	2	1	2	2	1	2	1	1	2	2	2	2	2	1	1	1	2	2	2	1	1	1	1	1	1	2	2	2	2	1
1	13	2	2	2	4	2	1	2	2	1	2	9	2	2	1	1	2	2	1	2	1	2	2	2	2	2	1	2	2	2	2	2	2	1	1	2	2	2	1	1	1	2	2	2	2	2	2	2	1
1	13	2	2	3	3	3	2	9	2	2	2	2	2	2	99	1	9	2	2	2	1	1	1	2	2	2	2	2	2	2	2	1	2	2	2	2	2	2	2	2	2	2	1	2	2	2	2	2	1
1	13	2	2	3	4	4	1	2	2	2	2	2	2	2	1	1	2	1	2	2	1	2	2	1	2	2	2	1	2	2	2	2	1	1	2	1	2	2	1	2	2	2	1	2	2	2	2	2	1
1	13	2	2	3	4	1	1	2	2	1	2	2	9	2	2	1	1	1	1	2	2	2	1	1	2	1	2	2	2	2	2	2	1	1	1	2	2	2	1	2	1	2	1	2	2	1	2	2	3
1	13	2	99	3	4	4	1	1	1	1	2	2	9	1	1	1	2	1	1	1	1	1	1	1	1	1	1	2	2	2	2	2	1	1	1	2	2	2	1	1	1	1	2	2	2	2	2	2	1
1	13	2	2	3	4	1	1	2	2	2	2	2	1	1	1	1	2	1	2	2	1	2	2	2	2	1	2	2	2	2	2	2	1	1	1	2	2	2	1	1	1	1	1	1	2	2	2	2	1
1	13	2	2	3	4	2	2	2	1	2	2	1	1	2	1	1	2	2	2	2	2	1	2	2	1	2	2	2	2	2	2	2	1	2	2	2	2	2	1	1	1	2	2	2	2	2	2	2	1
1	13	2	2	3	3	3	1	9	9	9	9	9	9	9	1	1	9	1	9	9	9	9	9	9	9	9	9	2	2	2	2	2	1	2	2	2	2	2	1	2	2	2	2	2	2	2	2	2	1
1	13	2	1	3	3	4	1	2	9	2	9	9	9	9	1	9	2	2	2	1	1	9	1	1	1	2	1	2	2	1	2	1	2	2	2	2	2	2	1	2	2	1	1	2	2	2	2	2	1
1	13	2	99	3	4	1	1	1	2	1	2	2	1	2	2	1	2	2	2	2	2	2	2	2	2	2	1	2	2	2	2	2	2	2	1	1	2	2	2	2	1	1	1	2	2	2	2	2	1
1	13	2	1	3	4	2	1	2	2	1	2	2	1	2	1	1	2	1	1	1	1	1	1	1	1	2	2	1	1	2	2	2	2	2	2	2	2	2	2	1	1	1	1	1	1	1	2	2	1
1	13	2	2	3	4	2	1	2	2	1	2	2	1	2	1	1	2	1	2	2	1	2	2	1	2	2	2	2	2	2	2	2	2	1	1	1	2	2	1	1	1	2	2	2	2	2	2	2	1
1	13	2	1	3	4	3	1	1	1	2	1	2	2	2	3	1	2	1	2	1	2	2	1	2	2	1	2	2	2	1	2	1	2	2	2	2	2	2	1	2	2	2	2	2	2	2	2	2	2
1	13	2	2	3	6	2	1	1	2	9	2	9	1	2	1	1	2	9	2	1	2	2	2	2	2	9	2	2	2	2	2	2	2	1	1	1	2	2	2	2	2	2	2	2	2	1	1	2	1
1	13	2	2	3	3	1	1	2	9	1	2	2	2	1	2	1	2	9	2	9	1	9	9	1	9	1	1	2	1	2	2	2	2	2	2	2	2	2	1	2	2	2	2	2	2	2	2	2	1
1	13	2	1	3	4	2	1	1	2	2	2	1	9	2	3	1	1	2	2	1	1	1	2	1	2	9	1	1	2	2	2	2	2	2	2	2	2	2	1	2	2	2	2	2	2	2	2	2	3
1	13	2	1	3	4	4	1	2	2	2	2	2	9	2	2	2	9	9	2	2	1	9	2	1	2	1	1	2	2	2	2	2	2	2	1	2	1	2	2	2	1	2	2	2	2	2	2	2	1
1	13	2	2	3	4	3	1	1	2	2	2	9	9	2	5	1	2	2	2	2	1	2	2	1	2	1	2	2	2	2	2	2	2	1	1	1	2	2	1	1	1	2	2	2	2	2	2	2	1
1	13	2	1	4	4	2	1	1	1	2	1	2	2	2	5	1	1	2	2	1	1	2	2	2	1	1	2	1	2	2	2	2	2	2	2	2	2	2	1	2	2	2	2	2	2	2	2	2	2
1	13	2	2	4	4	1	1	2	2	9	2	2	9	2	99	9	2	1	2	2	2	2	2	9	2	9	9	1	2	2	2	2	2	2	2	2	2	2	2	2	2	2	2	2	2	2	2	2	2
1	13	2	1	4	4	1	1	2	2	2	2	2	2	1	1	1	2	2	2	2	1	2	2	1	2	1	2	2	2	2	2	2	1	2	1	2	2	2	2	1	1	1	2	2	2	2	2	2	1
1	13	2	1	4	3	3	1	2	2	2	2	2	2	2	1	2	2	2	2	9	1	1	1	1	2	1	1	2	2	2	2	2	2	1	2	2	2	2	2	2	2	2	1	2	2	2	2	2	1
1	13	2	2	5	6	2	1	2	2	2	2	2	2	2	1	1	9	2	2	2	1	2	2	1	1	1	2	2	2	1	2	1	2	2	2	2	2	2	1	2	2	2	2	2	2	2	2	2	1
1	49	3	1	5	8	4	1	2	2	9	2	2	9	1	4	2	2	2	2	2	1	2	2	1	2	2	9	1	1	2	2	2	2	2	2	2	2	2	2	2	1	2	2	2	2	2	2	2	1
1	49	3	1	6	8	4	1	2	2	2	9	9	9	9	1	9	2	2	2	2	1	9	9	1	2	9	1	1	2	2	2	2	2	2	2	1	2	2	1	2	2	2	1	1	2	2	2	2	1
1	49	3	1	6	3	4	1	2	2	2	2	2	1	2	1	1	2	2	2	2	1	2	2	1	9	2	1	2	2	2	2	2	2	2	1	2	2	2	2	2	2	2	2	2	1	2	2	2	3
1	50	2	2	5	8	4	1	2	2	2	2	2	1	99	2	2	1	2	2	2	9	9	2	2	2	9	1	2	2	2	2	2	2	1	1	2	2	2	2	2	2	2	2	2	1	1	2	2	1
1	52	3	1	5	8	4	1	2	2	9	1	9	1	1	10	1	2	2	1	1	1	9	1	1	9	1	1	2	2	2	2	2	2	1	2	2	2	1	2	2	1	2	1	1	2	2	2	2	3
1	52	3	1	5	7	4	1	9	2	1	9	2	9	2	15	1	2	1	2	1	1	2	2	1	2	1	1	2	1	2	2	2	2	2	1	1	1	2	1	2	1	2	1	1	2	2	2	2	1
1	52	3	1	8	8	3	1	1	1	1	1	9	1	9	15	2	2	9	1	1	1	2	2	1	1	2	9	2	2	2	2	2	2	1	1	2	2	2	1	1	2	2	2	2	2	2	2	2	1
1	52	3	1	6	8	4	1	2	2	1	2	2	9	9	11	1	2	2	1	9	1	2	2	1	1	1	1	1	2	2	2	2	2	1	2	1	1	2	1	1	2	2	2	2	2	2	2	2	1
1	52	3	1	6	8	3	1	2	9	9	9	9	1	2	99	1	2	2	1	2	99	2	2	9	2	2	1	2	2	2	2	1	1	1	2	2	2	2	2	2	2	2	2	2	1	2	1	1	2
1	52	3	1	6	9	4	1	9	2	1	2	9	1	2	1	2	2	2	1	1	2	2	1	1	1	1	1	2	2	2	2	2	2	1	2	2	2	2	2	2	2	2	2	1	2	2	2	2	1
1	52	3	2	4	8	4	1	2	2	2	2	2	2	1	15	1	2	2	2	9	1	9	9	1	1	1	1	2	1	2	2	2	1	1	2	1	2	2	1	2	1	1	1	1	2	2	2	2	1
1	52	3	1	4	6	4	1	2	2	9	2	2	1	2	1	1	2	9	2	1	2	2	1	9	2	1	2	2	2	2	2	2	2	2	1	2	2	2	2	2	2	2	1	2	2	2	2	2	1
1	52	3	2	4	7	2	1	9	9	1	2	2	1	2	1	1	2	2	9	9	1	2	1	1	1	9	1	2	2	2	2	2	2	1	1	2	1	2	2	2	1	2	1	1	2	2	2	2	1
1	52	3	1	3	7	4	1	9	2	2	1	2	2	2	1	1	2	2	2	1	1	9	1	9	1	1	1	1	2	2	2	2	2	1	1	2	2	2	1	2	2	2	2	2	1	2	2	2	3
1	52	3	1	3	7	4	1	2	1	1	2	1	2	1	2	2	2	2	2	1	2	2	1	2	1	1	1	1	2	2	2	2	2	2	2	2	2	2	2	1	2	2	2	2	2	2	2	2	1
1	51	1	2	1	2	3	1	2	2	9	2	9	9	2	99	9	9	1	2	2	9	2	2	1	2	1	1	2	2	2	2	2	2	1	1	2	2	2	1	2	2	1	1	1	2	2	2	2	1
1	51	1	1	1	2	2	1	2	2	9	2	2	1	2	1	1	2	1	2	2	1	9	1	1	2	1	1	2	2	2	2	2	2	1	1	2	2	2	1	1	2	2	1	2	2	2	2	2	1
1	51	1	1	1	2	4	1	2	2	9	2	2	9	2	1	9	2	9	2	2	1	2	2	1	2	9	1	2	1	2	2	2	2	1	2	2	2	2	1	1	2	1	1	2	2	2	2	2	1
1	51	1	1	2	4	1	2	2	2	9	1	2	2	2	1	2	2	2	2	2	1	2	2	1	2	1	1	2	1	2	2	2	2	2	2	2	2	2	1	2	2	1	2	1	2	2	2	2	1
1	51	1	1	1	2	3	1	2	2	9	2	2	1	2	1	1	2	2	2	2	1	2	2	1	2	2	1	2	2	2	2	2	2	2	1	2	2	2	1	1	1	1	1	2	2	2	2	2	1
1	51	1	1	1	2	3	1	2	2	1	2	2	1	2	1	2	2	1	2	2	1	2	2	2	2	1	2	2	2	2	2	2	2	2	1	1	2	1	2	2	2	2	2	1	2	2	2	2	1
1	51	1	1	1	2	4	1	2	2	9	2	9	1	2	4	1	9	9	9	1	2	1	2	1	2	2	9	2	1	2	2	2	2	2	1	1	2	2	2	1	2	2	2	2	1	1	1	2	1
1	51	1	2	1	2	4	1	9	2	2	2	9	9	9	14	2	2	2	2	2	1	2	2	9	2	2	2	2	2	2	2	2	1	1	1	1	2	2	1	1	2	2	1	1	2	2	2	2	1
1	51	1	2	1	2	4	1	2	2	9	2	2	9	2	1	1	2	1	2	1	2	99	1	2	1	1	2	2	2	2	2	2	2	1	1	1	2	2	1	2	2	2	1	2	2	2	2	2	1
1	51	1	1	1	2	4	1	1	2	2	2	1	2	2	4	2	2	2	2	2	2	2	2	2	2	1	1	2	2	2	2	2	2	1	2	2	2	2	2	2	2	2	1	2	2	2	2	2	1
1	51	1	2	1	2	3	9	2	1	9	1	1	9	9	1	9	9	1	1	1	1	9	9	1	9	9	1	2	2	2	2	2	2	1	1	1	2	2	1	1	1	1	1	2	2	2	2	2	1
1	51	1	2	1	2	4	1	2	2	9	2	9	2	2	1	9	2	1	2	2	1	2	2	1	9	9	9	2	2	2	2	2	1	1	1	2	2	2	1	2	1	1	1	2	2	2	2	2	1
2	53	2	1	6	3	3	1	2	2	1	1	2	1	2	1	1	1	2	9	1	1	9	1	1	2	2	1	2	2	2	2	2	2	2	1	2	2	2	2	2	2	2	1	2	2	2	2	2	3
2	53	2	2	5	6	3	1	2	2	1	2	2	1	2	1	1	2	1	2	1	1	1	1	1	1	1	1	2	2	2	2	2	2	1	1	2	1	2	1	2	1	2	1	2	2	2	2	2	1
2	53	2	1	4	6	4	1	1	2	9	2	2	1	1	1	1	2	2	9	2	1	9	9	2	1	9	1	2	2	2	2	2	2	1	1	2	1	2	2	2	1	1	2	2	2	2	2	2	1
2	53	2	2	8	6	99	1	2	2	9	2	99	2	2	1	1	2	1	2	1	1	1	1	1	2	1	2	2	2	2	1	2	2	2	2	2	2	2	1	2	2	2	2	2	2	2	2	2	1
2	53	2	2	4	4	3	1	2	2	2	2	2	1	2	1	1	2	1	1	1	1	2	2	1	2	1	99	2	2	2	2	2	2	2	1	2	1	2	2	1	2	2	2	2	2	2	2	2	1
2	53	2	2	4	4	3	1	2	2	2	2	2	2	2	1	9	2	9	2	2	1	9	1	1	2	1	2	2	2	2	2	2	2	2	1	2	2	2	2	2	2	2	1	2	2	2	2	2	1
2	53	2	1	3	6	4	1	2	2	9	2	2	1	2	1	1	2	9	2	2	1	2	2	9	2	9	2	2	2	2	2	2	2	1	2	2	2	2	1	2	2	2	2	2	2	2	2	2	1
2	53	2	2	4	6	4	1	2	2	1	1	2	2	2	1	1	2	2	2	9	9	9	9	1	2	1	1	1	2	2	2	2	2	2	2	2	2	2	1	2	2	2	2	2	2	2	2	2	1
2	53	2	2	6	6	4	1	2	2	1	2	2	1	2	1	9	2	9	2	2	1	2	2	1	1	9	9	2	2	2	2	2	2	1	2	2	2	2	1	2	2	2	2	2	2	2	2	2	1
2	53	2	2	4	7	4	1	2	2	1	2	2	2	2	1	9	2	2	2	1	1	2	2	2	1	2	1	2	1	2	2	2	2	2	2	2	2	2	1	2	2	2	2	2	2	2	2	2	1
2	53	2	2	2	3	4	1	2	2	2	1	1	2	2	1	1	2	2	2	1	1	1	2	1	1	1	1	1	2	2	2	2	2	2	2	2	2	2	1	2	2	2	2	2	2	2	2	2	3
2	53	2	1	3	4	4	1	2	2	1	2	1	1	2	9	1	2	9	2	2	1	2	2	1	2	9	1	2	2	2	2	2	2	1	1	2	1	2	1	1	2	2	2	1	2	2	2	2	1
2	53	2	2	6	6	4	1	2	2	2	2	1	2	2	1	1	2	9	2	1	1	2	2	1	2	2	1	2	2	2	2	1	2	2	2	2	2	2	2	2	2	2	1	2	2	2	2	2	1
2	53	2	1	8	6	4	1	2	2	2	2	1	2	2	1	1	2	9	2	2	1	2	2	1	2	1	1	2	2	2	2	2	2	2	1	2	2	2	1	2	2	2	1	1	2	2	2	2	1
2	53	2	2	6	7	4	1	9	2	2	2	1	2	2	1	1	2	2	1	2	2	2	2	1	2	1	1	2	2	2	2	2	2	1	2	2	2	2	2	2	2	2	2	1	2	2	2	2	1
2	53	2	2	3	4	4	1	2	2	2	2	2	2	2	1	1	2	2	2	2	1	1	1	1	2	1	2	2	2	2	2	2	2	1	2	2	2	2	1	2	2	2	2	2	2	2	2	2	1
2	53	2	2	2	4	4	1	2	2	9	9	9	9	2	1	1	2	9	1	9	1	9	9	1	9	1	1	2	2	2	2	2	2	2	1	2	2	2	1	2	2	2	2	2	2	2	2	2	1
2	53	2	2	3	4	4	1	2	2	1	9	9	1	9	1	1	9	2	9	9	1	2	2	1	2	2	1	2	2	2	2	2	2	2	1	2	2	2	1	2	2	2	2	2	2	2	2	2	1
2	53	2	1	8	6	4	99	1	1	1	1	1	9	1	15	1	1	2	1	1	1	2	1	2	1	2	1	2	2	2	1	2	2	2	2	2	2	2	1	2	2	2	2	2	2	2	2	2	2
2	53	2	1	4	7	4	1	2	9	2	9	2	1	2	1	1	2	9	2	9	1	9	9	1	2	1	1	1	2	2	2	2	2	2	2	2	2	2	1	2	2	2	2	2	2	2	2	2	1
2	53	2	1	6	4	2	1	2	2	1	2	2	2	2	1	1	2	1	2	9	1	1	1	9	2	1	9	2	2	2	2	2	2	1	2	2	2	2	1	2	2	2	2	2	2	2	2	2	1
2	53	2	2	6	6	4	1	2	9	1	9	9	2	2	1	1	2	2	2	9	1	1	1	9	2	1	1	2	1	2	2	2	2	2	2	2	2	2	2	2	2	1	2	2	2	2	2	2	1
2	53	2	2	3	4	4	1	2	2	1	2	2	1	2	2	1	2	1	2	2	1	1	1	1	2	1	1	2	2	2	2	2	2	1	1	1	1	2	1	2	1	1	2	2	1	1	2	2	1
2	53	2	2	3	4	3	1	2	2	1	2	2	1	2	1	1	2	1	2	1	1	1	1	2	2	1	1	2	1	2	2	2	2	2	2	2	2	2	2	2	2	2	1	2	2	2	2	2	1
2	53	2	1	3	3	4	1	2	2	2	2	2	1	2	1	2	2	2	2	2	1	1	1	1	2	2	2	2	2	2	1	2	2	2	2	2	2	2	1	2	2	2	2	2	2	2	2	2	1
2	53	2	1	3	3	4	1	2	9	1	2	2	2	2	9	2	2	1	2	2	1	2	2	1	2	1	2	2	2	2	2	2	2	2	1	2	2	2	1	2	2	2	2	2	2	2	2	2	1
2	53	2	2	2	3	4	1	2	9	2	2	2	1	2	8	1	2	2	2	9	1	2	2	2	2	1	99	1	2	2	2	2	2	2	2	1	2	2	1	2	2	2	2	2	2	2	2	2	1
2	53	2	1	3	3	4	1	2	2	9	2	2	2	2	1	1	2	1	2	2	1	2	2	2	2	1	2	2	2	2	2	2	2	1	1	2	2	2	1	1	1	1	1	1	2	2	2	2	1
2	53	2	1	2	3	4	1	2	2	2	2	2	1	2	1	1	2	1	2	2	1	2	2	1	2	2	2	2	2	2	2	2	2	1	2	2	2	2	1	2	2	2	2	2	2	2	2	2	1
2	53	2	2	2	3	4	1	2	2	9	2	9	1	2	1	1	2	1	2	2	1	2	2	1	2	2	2	2	2	2	2	2	2	1	2	2	2	2	1	2	2	2	2	2	2	2	2	2	1
2	53	2	2	2	3	4	1	9	9	9	9	2	9	2	1	9	2	1	2	9	1	9	9	1	2	1	1	2	2	2	2	2	2	2	1	2	2	2	2	2	2	2	2	1	2	2	2	2	1
2	53	2	2	1	3	4	1	2	9	2	2	9	9	99	2	9	2	9	2	2	1	9	9	2	2	9	1	2	2	2	2	2	2	1	2	2	2	2	2	2	1	2	2	2	2	2	2	2	1
2	53	2	2	4	4	3	1	2	2	9	9	9	9	2	9	9	9	2	9	2	1	9	9	9	2	9	1	2	1	2	2	2	2	1	2	2	2	1	1	2	1	2	1	1	2	2	2	2	1
2	53	2	2	4	4	2	1	2	2	2	2	2	1	2	1	9	2	1	2	2	1	9	9	1	9	1	1	2	2	2	1	2	2	1	2	1	2	2	1	2	1	2	1	2	2	2	2	2	2
2	53	2	2	3	4	4	1	1	1	9	1	1	1	1	1	9	2	9	2	2	2	2	1	99	2	2	1	2	2	2	2	2	2	2	1	2	1	2	1	2	2	2	1	2	2	2	1	2	1
2	53	2	2	1	3	4	1	2	2	9	2	2	1	9	9	1	2	9	9	1	1	9	9	1	2	9	1	2	2	2	2	2	2	1	2	2	2	2	2	2	2	2	1	2	2	2	2	2	1
2	53	2	2	3	3	3	1	1	2	1	2	2	1	1	1	2	1	1	1	2	1	2	1	2	2	1	1	2	1	2	2	2	2	1	1	1	2	2	1	2	1	1	2	2	2	2	1	1	2
2	53	2	1	2	4	4	1	1	1	2	1	1	2	2	3	9	1	2	2	2	9	9	1	1	1	1	2	2	2	1	2	2	2	2	2	2	2	2	1	2	2	2	2	2	2	2	2	2	3
2	53	2	1	2	4	4	1	2	2	1	2	2	1	2	1	1	2	1	2	2	1	2	2	1	2	1	2	2	2	2	2	2	2	1	1	1	1	2	1	2	1	1	1	1	2	2	2	2	1
2	53	2	1	3	4	3	1	2	2	2	2	9	1	2	1	2	2	1	2	9	1	1	2	9	2	9	2	2	2	2	1	2	2	2	2	2	2	2	1	1	1	2	1	2	2	2	2	2	1
2	53	2	2	3	3	4	1	2	2	9	2	2	1	2	1	9	2	1	9	2	1	9	9	1	2	1	9	1	2	2	2	2	2	2	2	2	2	2	2	2	1	2	2	2	2	2	2	2	1
2	53	2	2	3	3	4	1	2	2	9	2	2	1	2	1	9	2	1	9	2	1	9	9	1	2	1	9	1	2	2	2	2	2	2	2	2	2	2	2	2	1	2	2	2	2	2	2	2	1
2	53	2	2	3	4	3	1	2	2	2	2	2	9	2	1	9	2	9	2	9	1	9	9	2	2	2	9	2	2	2	1	2	2	2	2	2	2	2	2	2	1	2	2	2	2	2	2	2	1
2	53	2	2	3	4	3	1	2	2	9	2	2	9	2	1	9	2	1	2	9	1	9	9	9	2	1	2	2	2	2	2	2	2	1	1	1	2	2	2	2	2	2	1	2	2	2	2	2	1
2	53	2	2	3	4	3	1	2	2	9	2	2	9	2	1	1	2	1	2	2	1	2	2	9	2	2	1	2	2	2	2	2	2	2	1	2	2	2	1	2	2	2	2	2	2	2	2	2	1
2	53	2	2	3	4	4	1	9	2	1	9	2	1	2	1	9	2	9	2	2	1	9	9	1	2	9	1	1	2	2	2	2	1	1	2	2	2	2	2	2	2	2	2	1	2	2	2	2	1
2	53	2	1	3	4	4	1	2	2	1	2	2	1	2	1	2	2	9	1	2	1	9	1	9	2	9	1	2	2	2	2	2	2	1	1	1	2	2	1	2	1	2	2	2	2	2	2	2	1
2	53	2	2	3	4	4	2	1	1	1	1	2	1	2	1	1	2	2	2	1	1	1	1	1	2	1	1	2	2	2	2	2	2	1	1	2	2	2	1	2	2	2	2	1	2	2	2	2	1
2	53	2	2	5	4	2	1	2	2	9	2	2	1	2	1	1	2	9	2	9	9	2	2	2	2	1	2	2	2	2	2	1	2	2	2	2	2	2	2	2	1	2	2	2	2	2	2	2	1
2	53	2	2	3	4	4	1	2	2	9	2	2	1	2	1	9	2	2	2	2	1	2	2	1	2	9	2	2	2	2	2	2	2	1	2	1	2	2	1	2	2	2	1	2	2	2	2	2	1
2	53	2	2	4	4	4	1	2	9	9	9	99	1	2	1	1	2	1	2	9	1	2	1	1	2	1	9	2	2	2	1	2	2	2	2	2	2	2	1	2	2	2	2	2	2	2	2	2	1
2	53	2	2	2	3	4	1	2	2	2	1	9	2	2	4	2	9	9	2	2	1	2	2	1	2	2	1	2	1	2	2	2	2	2	2	2	2	2	2	2	2	2	1	2	2	2	2	2	1
2	53	2	2	5	6	3	1	2	9	2	1	2	2	1	1	1	2	1	2	2	1	9	2	2	2	1	1	2	2	2	2	2	2	2	1	1	1	2	1	2	1	2	1	2	2	2	2	2	1
2	53	2	2	6	7	3	1	9	2	2	2	2	2	2	2	1	2	1	2	9	2	2	1	1	1	1	1	2	2	2	2	2	2	2	1	2	2	2	2	2	1	2	2	2	2	2	2	2	1
2	53	2	2	1	3	4	1	2	2	2	2	2	2	2	1	1	2	9	2	9	1	9	9	9	9	9	9	2	2	2	2	2	2	1	2	2	2	2	1	2	2	2	2	2	2	2	2	2	1
2	53	2	2	1	3	4	1	2	2	2	2	2	1	2	1	1	2	9	2	9	1	2	9	1	2	2	1	2	1	2	2	1	1	1	2	2	2	2	1	2	2	2	2	2	2	2	2	2	1
2	53	2	2	4	6	4	1	2	2	9	1	9	1	1	1	1	2	9	2	1	9	2	1	2	9	1	2	1	2	2	2	2	2	2	1	2	2	2	2	2	1	2	1	2	2	2	2	2	2
2	53	2	2	1	3	4	1	2	2	2	1	2	2	2	1	1	2	2	2	2	2	2	2	1	2	1	1	2	2	2	2	2	2	1	1	1	2	2	1	2	1	2	1	2	2	2	2	2	1
2	53	2	2	3	3	4	1	2	1	2	2	9	2	2	1	1	2	1	2	1	1	2	2	2	2	1	1	2	2	2	1	2	2	2	2	2	2	2	1	2	2	2	2	2	2	2	2	2	1
2	53	2	2	4	4	3	1	2	2	9	2	2	1	2	1	1	2	2	9	2	1	2	2	1	2	9	1	2	2	2	2	2	2	1	2	2	2	2	2	2	2	2	2	1	2	2	2	2	1
2	53	2	2	1	3	4	1	2	2	1	2	2	9	2	1	9	2	9	2	2	1	1	1	1	2	1	1	2	2	2	2	2	2	2	1	2	2	2	1	2	2	2	2	2	2	2	2	2	2
2	53	2	1	3	3	3	1	2	2	1	2	2	1	2	1	1	2	1	2	9	1	2	2	1	2	9	9	2	2	2	2	2	2	2	1	2	2	2	2	2	1	2	2	2	2	2	2	2	1
2	53	2	2	1	3	4	1	2	2	9	2	2	9	2	15	9	2	1	2	2	1	1	1	1	2	1	2	2	2	2	2	2	2	2	1	2	2	2	2	2	2	2	2	2	2	2	2	2	1
2	59	2	99	3	3	3	1	2	2	1	2	2	1	2	2	1	2	2	9	1	2	2	1	2	1	2	2	2	2	2	2	2	2	2	1	2	2	2	2	2	2	2	1	2	2	2	2	2	2
2	60	3	1	3	4	4	1	1	2	9	9	1	1	9	3	1	1	2	9	1	1	2	1	1	9	9	1	2	1	1	1	2	1	2	2	2	2	2	1	2	2	2	2	2	2	1	1	2	3
2	59	3	1	3	4	1	2	2	9	2	2	2	2	2	1	1	2	2	2	2	1	2	2	1	2	9	9	2	2	2	2	2	2	2	1	1	2	2	2	2	2	2	1	2	2	2	2	2	1
2	60	3	2	4	6	4	1	2	2	9	2	2	1	2	1	1	2	1	2	1	1	2	2	1	2	2	1	1	2	2	2	2	2	1	1	2	1	2	1	2	2	1	1	1	2	2	2	2	1
2	60	3	1	5	6	3	1	2	2	2	9	2	1	2	1	9	2	9	2	1	1	1	1	1	9	2	1	2	2	2	2	2	2	2	1	2	2	2	2	1	2	2	2	2	2	2	2	2	2
2	60	3	2	8	8	4	1	2	2	1	2	2	1	2	1	1	2	9	2	1	1	1	2	1	1	1	1	2	1	2	2	2	2	1	2	2	2	2	1	2	1	1	2	2	2	2	2	2	3
2	60	3	2	6	7	2	1	2	2	9	2	1	99	2	99	1	2	2	2	99	1	2	2	1	2	9	1	2	2	2	2	2	2	1	1	2	1	2	1	2	2	2	1	2	2	2	2	2	1
2	60	3	2	5	6	4	1	1	2	1	2	1	1	2	12	1	2	2	1	2	1	2	2	1	1	2	1	1	2	2	2	2	2	2	2	2	1	2	1	1	1	1	1	1	2	2	2	2	1
2	60	3	2	6	8	4	1	1	9	1	1	1	1	2	1	1	2	2	2	2	1	1	9	1	1	9	1	1	2	2	2	2	2	1	1	2	2	2	1	2	1	2	1	2	2	2	2	2	3
2	60	3	1	4	8	4	1	2	2	1	2	1	1	2	2	1	2	2	2	1	1	2	2	1	2	2	1	1	1	2	2	2	2	1	1	2	1	2	1	1	2	1	1	2	2	2	2	2	1
2	60	3	2	6	8	4	1	2	2	9	2	99	1	2	11	9	2	1	99	9	1	2	2	1	1	9	1	2	2	2	2	2	2	2	1	2	2	2	1	2	1	1	1	2	2	2	2	2	1
2	58	1	2	2	4	4	1	1	2	2	2	1	1	2	1	1	2	2	2	2	1	2	2	1	1	1	1	1	2	2	2	2	2	2	2	2	2	2	1	2	2	2	2	2	2	2	2	2	2
2	60	3	99	8	8	3	1	2	2	1	2	2	1	2	1	1	2	9	2	2	1	2	2	1	2	1	9	2	1	2	2	2	2	1	2	2	1	2	1	2	1	1	1	1	2	2	2	2	1
2	60	3	2	8	8	4	1	2	2	1	2	2	1	2	1	99	2	1	2	1	1	1	1	1	2	1	2	2	2	2	2	2	2	1	1	2	2	1	2	2	2	2	1	2	1	2	1	1	1
2	58	1	1	2	4	4	1	1	2	2	2	1	1	2	1	1	2	2	2	2	1	2	2	1	1	1	1	1	2	2	2	2	2	2	2	2	2	2	2	2	2	2	2	2	2	2	2	2	2
2	60	3	1	8	8	4	1	9	2	2	9	2	1	2	1	2	2	9	2	2	1	2	2	1	9	9	1	2	2	2	2	2	2	2	1	1	2	2	1	2	1	2	2	2	2	2	2	2	2
2	60	3	1	6	8	4	1	1	2	1	1	1	1	2	1	2	2	2	2	1	2	2	2	1	1	1	1	2	1	2	2	2	2	1	1	2	2	2	1	2	2	1	1	1	2	2	2	2	2
2	60	3	99	8	7	4	1	1	2	2	2	2	1	1	1	1	2	2	2	2	1	2	2	1	2	1	1	2	2	2	2	2	2	1	1	1	1	2	1	1	1	1	1	1	2	2	2	2	1
2	60	3	1	8	7	4	1	2	2	9	2	2	1	9	4	2	2	2	2	2	1	2	2	2	2	2	1	1	2	2	2	2	2	2	2	2	2	2	1	2	2	2	2	2	2	2	2	2	2
2	60	3	2	4	6	4	1	2	2	9	2	2	1	2	7	1	2	1	2	9	1	2	2	1	9	1	9	2	2	2	2	2	2	2	2	2	2	2	1	2	2	2	1	1	2	2	2	2	1
2	60	3	2	4	6	4	1	2	2	1	2	2	1	2	1	9	2	9	2	2	1	9	9	1	2	9	1	2	1	2	2	2	2	1	1	2	2	2	1	2	2	1	1	2	2	2	2	2	1
2	60	3	1	6	8	4	1	9	2	2	2	9	9	2	10	9	2	2	2	2	1	2	2	2	2	9	1	2	2	2	2	2	2	1	2	1	2	2	2	1	2	2	1	1	2	2	2	2	1
2	60	3	2	6	8	3	1	2	9	2	9	9	1	2	2	9	2	2	9	2	1	9	9	1	2	1	1	2	2	2	2	2	2	2	1	2	1	2	2	2	1	1	1	1	2	2	2	2	1
2	59	2	1	3	3	4	1	2	2	1	2	9	2	2	1	1	2	2	2	1	2	2	1	2	9	9	9	2	2	2	2	2	2	2	1	2	2	2	2	2	2	2	1	2	2	2	2	2	1
2	60	3	2	4	8	3	1	9	2	2	1	1	1	9	7	2	2	2	9	1	1	1	2	1	9	1	1	2	1	1	2	2	2	1	2	2	2	2	1	1	1	1	2	1	2	2	2	2	1
2	59	2	1	5	4	4	1	2	2	2	2	2	1	2	1	2	2	2	2	2	1	9	2	2	2	2	2	2	1	2	2	2	2	2	2	1	1	2	1	2	1	2	1	1	2	2	2	2	2
2	60	3	2	8	8	2	1	2	9	9	9	9	1	2	2	1	2	2	2	9	1	2	2	9	1	9	1	2	1	2	2	2	2	1	1	2	1	2	1	2	2	1	1	2	2	2	2	2	1
2	60	3	2	3	7	4	1	2	2	1	2	2	1	2	14	1	2	2	2	2	1	2	2	1	2	1	1	2	2	2	2	2	2	1	1	2	1	2	2	1	1	1	1	2	2	2	2	2	1
2	60	3	1	8	8	3	1	2	2	1	2	1	1	9	1	1	2	2	2	1	1	1	1	1	1	2	1	2	2	2	2	2	2	2	1	2	2	2	2	2	2	2	1	2	2	2	2	2	1
2	60	3	2	4	7	4	1	2	2	2	2	2	9	2	1	1	2	9	2	1	1	1	1	1	2	2	1	2	2	2	2	2	2	2	1	2	2	2	2	2	2	2	2	2	2	2	2	2	1
2	60	3	1	6	8	4	1	9	2	9	2	2	9	2	1	9	2	2	2	2	1	2	9	1	1	2	1	2	2	2	2	2	2	2	1	2	2	2	1	2	2	2	2	2	2	2	2	2	1
2	60	3	1	8	8	4	1	2	2	9	9	9	9	2	1	1	2	2	2	2	1	9	9	1	2	2	1	2	2	2	2	2	2	2	1	2	1	2	1	1	1	1	1	1	2	2	2	2	1
2	59	2	1	2	3	4	1	2	2	1	2	1	9	2	1	2	2	1	2	2	1	2	2	2	2	1	1	2	2	2	2	2	2	1	1	2	2	2	1	1	1	1	1	1	2	2	2	2	2
2	59	2	1	2	3	4	1	9	9	9	9	9	9	9	8	2	2	2	2	2	2	2	2	2	1	1	1	1	1	2	2	2	1	2	2	2	2	2	1	1	1	2	1	1	2	2	2	2	3
2	59	2	2	2	3	4	2	2	2	1	2	2	9	2	1	2	1	1	2	2	1	2	1	1	1	2	2	2	2	2	2	2	2	2	1	2	2	2	1	1	2	2	2	2	2	2	2	2	1
2	58	1	1	2	3	4	1	9	9	2	9	9	1	2	1	9	1	2	2	1	1	2	9	1	1	2	2	2	2	2	2	2	2	2	2	2	1	2	1	2	2	2	2	2	2	2	2	2	1
2	59	2	1	2	3	3	1	2	2	2	2	2	1	2	1	2	2	2	2	1	2	1	2	2	2	2	2	2	2	2	2	2	2	2	1	2	2	2	1	2	2	2	2	2	2	2	2	2	1
2	59	2	2	2	3	4	1	2	2	9	2	2	1	2	1	1	2	2	2	2	1	2	1	1	1	1	1	2	2	2	2	2	2	2	1	2	2	2	2	2	1	2	2	2	2	2	2	2	2
2	59	2	2	2	3	3	1	2	2	99	99	2	2	2	1	1	2	2	2	1	2	2	1	2	1	2	2	2	1	2	2	2	2	2	2	2	2	2	2	2	2	2	1	2	2	2	2	2	1
2	59	2	2	2	3	3	1	2	9	9	9	9	9	9	99	9	9	9	2	9	9	9	9	2	9	9	9	2	2	2	2	2	2	2	2	2	1	2	2	2	2	2	2	2	1	2	2	2	2
2	58	1	1	2	3	4	1	9	9	9	9	9	9	9	1	2	2	2	2	2	2	2	2	2	2	2	2	2	2	2	2	2	2	2	2	1	2	2	1	2	2	2	2	2	2	2	2	2	1
2	59	2	99	2	3	3	1	9	9	9	9	9	2	2	1	2	2	2	9	2	2	2	2	2	2	2	2	2	2	2	2	2	2	2	1	2	2	1	2	2	2	2	2	2	2	2	2	2	1
2	29	2	1	4	7	4	1	9	2	2	1	9	1	2	1	1	1	2	1	2	1	2	9	1	1	2	1	2	1	2	2	2	2	2	1	2	1	2	1	2	2	2	1	2	2	2	2	2	3
2	29	2	2	3	7	4	1	9	2	2	2	2	1	2	2	1	2	2	2	9	1	9	9	1	2	9	1	2	2	2	2	2	2	2	1	2	2	2	2	2	2	2	2	2	2	2	2	2	1
2	29	2	2	3	4	3	1	1	1	9	9	1	1	2	3	1	2	2	2	2	1	2	2	1	2	1	1	2	2	2	2	2	2	1	1	2	2	2	2	2	2	2	2	2	2	2	2	2	2
2	29	2	1	4	4	3	1	2	2	1	2	1	1	2	1	1	2	1	1	1	1	2	2	1	1	2	1	2	1	2	2	2	2	2	2	2	2	2	1	2	2	2	2	2	2	2	2	2	1
2	29	2	1	3	4	3	1	2	99	1	2	2	1	1	1	1	2	9	2	1	1	9	9	1	2	1	9	2	2	2	2	2	2	2	2	1	1	2	1	2	1	2	2	1	2	2	2	2	1
2	29	2	2	2	4	4	1	9	9	1	9	9	1	2	2	1	2	1	2	1	1	2	2	1	2	1	1	2	1	2	2	2	2	2	1	2	1	2	1	2	2	1	1	2	2	2	2	2	1
2	29	2	1	4	7	3	1	1	2	1	2	9	1	2	1	1	2	2	2	2	1	2	2	1	1	9	1	1	2	1	2	2	2	1	1	2	2	2	1	2	1	1	2	1	2	2	2	2	2
2	29	2	2	5	6	4	1	9	2	9	2	2	2	1	1	2	2	2	2	2	1	2	1	2	2	2	1	2	2	2	2	2	2	2	1	2	1	2	2	2	2	2	1	1	2	2	2	2	1
2	29	2	2	4	6	3	1	2	2	2	2	2	1	2	2	1	2	2	2	2	1	1	1	1	2	9	1	2	1	2	2	2	2	2	1	2	1	2	1	2	1	2	1	2	2	2	2	2	1
2	29	2	2	4	6	4	1	9	2	1	2	2	1	2	1	1	2	2	2	1	1	1	2	2	1	2	1	2	2	2	2	2	2	2	1	2	2	2	2	2	2	2	2	1	2	2	2	2	1
2	29	2	1	6	6	4	1	2	1	1	2	1	1	2	2	1	2	2	2	2	1	2	2	1	1	2	1	2	2	2	2	2	2	1	1	1	1	2	1	2	2	2	1	2	2	2	2	2	1
2	29	2	1	3	4	3	1	9	2	1	9	2	9	2	1	2	2	9	2	2	1	2	2	1	2	1	2	2	2	2	2	2	2	1	2	2	2	2	2	2	2	2	1	2	2	2	2	2	1
2	29	2	2	6	8	4	1	2	2	1	1	9	9	2	2	1	2	2	9	2	1	9	2	1	2	9	1	1	2	2	2	2	2	2	2	2	2	2	1	2	2	2	2	2	2	2	2	2	1
2	29	2	1	4	6	2	1	2	2	2	2	2	1	2	1	2	2	2	2	2	1	2	2	1	2	1	1	1	2	2	2	2	2	2	2	2	2	2	1	1	2	1	1	2	2	2	2	2	1
2	29	2	1	4	6	4	1	9	2	9	9	99	1	2	1	1	2	2	2	2	1	1	2	1	1	1	1	1	2	2	2	2	2	2	2	2	2	2	1	2	2	2	2	2	2	2	2	2	1
2	29	2	1	8	7	4	1	9	2	1	2	2	1	2	2	1	2	2	2	1	1	2	2	1	2	9	1	1	2	2	2	2	1	1	2	1	2	2	1	1	1	1	1	1	2	2	2	2	1
2	29	2	1	6	8	4	1	1	2	99	1	2	1	2	8	2	2	2	1	2	1	2	1	1	9	2	1	2	2	2	2	2	2	1	2	2	1	2	1	1	2	2	2	2	2	2	2	2	1
2	29	2	2	6	8	4	1	1	2	2	9	2	1	2	4	9	2	2	2	2	1	2	2	1	2	2	1	2	1	2	2	2	2	2	1	2	1	2	1	1	1	1	2	2	2	2	2	2	1
2	29	2	1	6	6	3	1	1	2	9	9	1	9	2	99	9	2	2	2	1	1	9	9	1	1	9	1	1	2	1	2	2	2	2	1	2	2	2	1	2	1	2	2	1	2	2	2	2	1
2	29	2	2	3	4	3	1	9	9	9	9	2	1	2	9	9	2	2	2	2	1	9	2	1	2	9	9	2	2	2	2	2	2	2	1	2	1	2	1	2	2	2	1	1	2	2	2	2	1
2	29	2	2	4	6	3	1	2	2	1	2	2	1	2	1	1	2	9	2	2	1	2	2	2	2	1	1	1	2	2	2	2	2	1	2	2	2	2	1	2	2	1	1	2	2	2	2	2	1
2	29	2	2	4	6	4	1	9	2	2	2	9	1	2	2	1	2	2	9	2	1	2	2	1	1	1	9	2	1	2	2	2	2	1	1	2	1	2	1	1	1	1	1	1	2	2	2	2	1
2	29	2	2	5	6	4	1	2	2	1	2	2	1	2	2	1	2	2	2	2	1	1	1	1	2	1	1	2	2	2	2	2	2	2	1	2	1	2	2	2	2	2	2	2	2	2	2	2	1
2	29	2	1	6	8	3	1	2	2	1	2	2	1	2	2	2	2	2	2	2	1	2	2	1	2	2	1	1	2	2	2	2	2	1	1	2	1	2	1	2	1	1	1	1	2	2	2	2	1
2	61	3	2	8	9	4	1	2	2	1	2	9	1	2	1	9	2	2	2	2	1	2	2	9	9	9	1	1	2	2	2	2	2	2	1	2	2	2	2	2	2	2	2	1	2	2	2	2	1
2	29	2	1	4	6	3	1	2	2	1	2	9	9	9	1	1	2	2	2	2	1	2	2	1	2	1	1	1	2	2	2	2	2	2	2	2	2	2	1	2	2	2	2	2	2	2	2	2	1
2	29	2	2	6	8	4	1	2	2	9	2	2	1	2	2	99	2	2	2	2	1	2	2	1	2	1	1	1	2	2	2	2	2	1	1	2	1	2	2	2	1	1	1	2	2	2	2	2	1
2	29	2	1	5	8	3	1	2	9	9	9	2	1	2	1	2	2	1	2	2	1	2	2	9	2	1	9	2	2	2	2	2	2	1	1	1	2	2	2	1	2	1	1	2	2	2	2	2	1
2	29	2	1	6	8	3	1	1	1	1	1	1	2	1	2	1	2	2	2	2	1	2	2	1	2	1	1	2	1	2	2	2	2	1	1	2	2	2	1	2	2	1	1	2	2	2	2	2	3
2	29	2	2	6	8	4	1	1	2	9	2	1	1	2	2	1	2	9	2	2	1	2	2	1	1	2	9	2	2	2	2	2	2	2	1	2	2	2	1	2	2	2	2	2	2	2	2	2	1
2	61	3	1	8	9	4	1	1	2	1	2	2	1	2	2	2	2	2	2	2	1	2	9	2	2	1	1	2	2	2	2	2	2	2	1	2	1	2	1	2	2	2	2	2	2	2	2	2	1
2	29	3	2	6	7	4	1	2	2	1	2	2	1	2	1	2	2	2	1	1	2	2	1	2	1	2	2	1	2	2	2	2	2	2	2	2	2	2	1	2	2	1	1	2	2	2	2	2	1
2	29	2	1	6	8	4	1	2	2	9	2	9	9	2	4	9	9	1	2	2	1	2	2	1	2	2	1	2	2	2	2	2	2	2	1	2	1	2	2	1	2	2	2	2	2	2	2	2	1
2	29	2	2	1	3	4	1	1	2	1	2	2	1	2	1	2	2	2	2	9	1	2	9	1	2	9	2	2	2	2	2	2	2	2	1	1	2	2	1	2	2	2	1	2	2	2	2	2	1
2	29	2	2	4	6	3	1	9	9	2	2	2	1	2	1	9	2	2	2	9	2	2	2	1	1	9	2	2	2	2	2	2	2	1	2	2	1	2	2	2	2	2	2	2	1	2	2	2	1
1	40	3	1	8	8	3	1	2	2	9	2	2	1	2	1	2	2	2	2	1	1	1	2	1	2	2	2	1	2	2	2	2	1	2	2	2	2	2	1	1	2	2	2	2	1	2	2	2	1
1	40	3	1	8	8	3	1	2	2	9	2	2	1	2	1	1	2	2	2	2	2	1	1	1	1	2	1	1	2	2	2	2	1	2	2	2	2	2	1	1	2	2	2	2	2	1	2	2	1
1	40	3	2	8	8	4	1	9	2	9	9	9	9	9	14	1	9	2	9	2	9	9	1	1	1	1	1	2	2	2	2	2	2	2	1	2	1	2	1	2	1	1	1	1	2	2	2	2	1
1	40	3	2	8	8	4	1	2	2	1	9	9	2	9	9	1	2	2	9	2	1	2	99	1	1	2	1	1	2	2	2	2	2	2	2	2	2	2	2	2	2	2	1	2	2	2	2	2	1
1	40	3	1	8	9	4	1	9	2	2	2	9	9	2	1	1	2	1	2	2	1	2	2	2	2	9	1	2	2	2	2	2	2	1	2	2	2	2	2	2	1	2	2	2	2	2	2	2	1
1	40	3	2	8	8	2	1	2	1	1	1	2	1	2	10	2	2	1	2	1	1	2	2	2	2	2	2	2	2	2	2	2	2	1	1	1	1	2	1	1	1	1	1	1	2	2	2	2	1
1	40	3	2	8	8	4	1	2	2	9	9	9	1	2	1	1	2	2	2	2	1	9	9	1	1	1	1	1	2	2	2	2	1	1	1	1	1	1	1	2	2	2	2	2	1	1	2	2	1
1	40	3	2	6	8	4	1	1	9	2	2	1	1	1	1	1	1	1	1	9	1	1	1	1	1	1	1	2	2	2	2	2	1	2	2	2	2	2	1	2	2	2	2	2	2	2	2	2	3
1	40	3	2	6	8	4	1	2	2	1	2	2	9	2	1	9	2	1	2	1	1	1	1	1	1	2	1	2	2	2	2	2	1	2	2	2	2	2	2	2	1	2	2	2	2	2	2	2	1
1	40	3	2	6	7	3	1	9	9	9	2	9	2	2	1	1	2	2	1	1	9	9	9	2	2	9	2	2	2	2	2	2	1	2	2	2	2	2	1	2	2	2	2	2	2	2	2	2	1
1	40	3	2	6	8	4	9	2	2	2	9	9	2	2	99	1	2	9	1	1	9	9	1	1	9	1	1	2	2	1	1	2	2	2	1	2	2	2	1	2	2	1	1	2	2	1	2	2	3
1	40	3	1	6	8	3	1	1	2	9	2	2	2	9	2	1	2	2	2	2	1	2	2	1	1	2	1	1	2	2	2	2	2	2	2	2	2	2	1	2	1	2	1	2	2	2	2	2	2
1	40	3	1	6	8	3	1	2	2	2	2	2	2	1	1	1	2	2	2	2	1	1	1	2	2	2	1	2	2	2	2	2	2	1	2	2	2	2	2	2	2	1	2	2	2	2	2	2	1
1	40	3	2	2	9	99	2	2	2	9	2	2	2	2	1	1	2	2	2	1	2	2	1	2	9	2	2	2	2	2	2	2	2	1	1	2	1	2	1	2	1	1	1	2	2	2	2	2	1
1	40	3	2	6	8	4	1	2	2	9	2	2	9	2	1	1	2	9	1	1	1	9	2	9	9	9	9	2	2	2	2	2	2	1	1	1	2	2	2	1	1	2	1	2	2	2	2	2	1
1	40	3	1	5	8	2	1	2	2	1	1	2	1	2	99	1	2	2	1	1	1	1	1	1	2	2	1	2	2	2	2	2	2	1	2	2	2	2	2	2	1	2	2	2	2	2	2	2	1
1	40	3	2	5	8	4	1	2	2	9	2	2	9	2	1	2	1	2	2	1	2	2	9	2	1	9	2	2	2	2	2	2	2	2	1	2	2	2	1	2	1	2	1	2	2	2	2	2	1
1	40	3	2	4	7	4	1	2	2	1	2	2	1	2	1	1	2	2	2	2	1	2	2	1	2	1	1	2	2	2	2	2	2	1	1	1	2	2	1	2	1	2	2	2	2	2	2	2	1
1	40	3	1	4	8	3	1	2	2	9	2	2	1	2	99	9	1	2	2	1	1	2	1	1	2	1	1	2	2	2	2	2	2	2	1	1	1	2	1	1	1	1	1	1	1	2	2	2	2
1	40	3	1	8	8	4	1	9	2	9	2	9	9	9	1	9	2	9	1	1	9	9	1	2	9	2	2	2	1	2	1	2	2	2	2	2	1	2	1	2	1	2	1	2	2	2	2	2	1
1	40	3	1	8	7	1	1	1	1	1	1	1	1	1	5	1	1	2	2	1	1	1	9	9	9	9	9	1	2	2	2	2	2	2	2	2	2	2	2	2	1	2	2	2	2	2	2	2	2
1	40	3	2	8	8	1	1	2	2	2	2	2	2	1	1	2	2	9	1	9	9	2	2	2	2	2	2	2	2	2	2	2	2	1	2	2	2	2	2	2	2	1	2	2	2	2	2	2	1
1	40	3	2	8	8	1	1	2	2	9	2	2	2	9	1	9	2	9	2	2	1	9	9	9	9	9	9	2	2	2	2	2	2	1	2	2	2	2	2	2	1	2	2	2	2	2	2	2	1
1	40	3	1	8	8	99	1	1	2	2	2	2	2	2	1	1	2	1	2	1	1	2	2	1	2	1	1	2	2	2	2	2	2	2	2	1	2	2	2	2	1	2	2	2	2	2	2	2	1
1	40	3	1	8	8	4	1	2	2	1	2	2	1	2	1	9	9	9	9	9	9	9	9	9	9	9	9	1	1	1	1	2	2	2	1	2	2	2	1	1	1	1	1	1	2	2	2	2	1
1	40	3	2	4	8	4	1	2	9	2	9	9	9	99	1	9	9	9	2	9	1	1	2	9	2	2	1	2	2	2	1	2	2	2	2	2	2	2	2	2	2	2	2	2	2	1	2	2	1
1	40	3	2	5	8	4	1	2	2	9	2	9	9	2	1	1	9	9	9	9	1	9	9	1	2	9	1	2	2	2	2	2	2	1	1	1	2	2	1	1	1	1	1	1	2	2	2	2	1
1	40	3	2	8	8	1	1	9	9	9	9	1	2	2	5	1	9	2	2	1	1	2	1	1	1	1	1	1	2	2	2	2	2	2	2	2	2	2	1	2	2	2	2	2	2	2	2	2	1
1	40	3	2	8	8	4	1	9	2	9	1	1	1	2	1	1	2	1	2	2	1	1	1	1	1	1	1	2	2	2	2	2	2	2	1	2	2	2	2	2	2	2	1	2	2	2	2	2	1
1	40	3	2	8	8	4	1	9	1	1	1	1	1	1	1	1	2	1	2	2	1	2	2	1	2	1	1	2	2	2	2	2	1	1	1	2	2	2	2	2	1	2	1	2	2	2	2	2	1
1	40	3	1	8	8	4	1	2	2	2	2	2	2	2	1	9	2	1	2	2	2	2	2	2	2	2	2	2	2	2	2	2	2	2	1	1	2	2	1	2	2	2	1	1	2	2	2	2	1
1	40	3	2	8	7	4	1	2	2	9	9	9	9	9	1	1	9	9	9	9	9	1	2	2	2	2	2	2	2	2	2	2	2	1	2	2	2	2	2	2	2	2	1	2	2	2	2	2	1
1	40	3	1	8	8	2	1	2	2	2	2	2	2	2	1	9	2	9	2	2	2	1	2	2	1	2	2	2	2	2	2	2	2	2	1	1	2	2	1	1	1	1	1	2	2	2	2	2	1
1	40	3	2	8	7	3	1	2	2	1	2	2	9	2	1	1	2	9	2	9	9	9	1	1	1	1	1	2	2	2	2	2	2	1	2	2	2	2	1	2	2	2	2	2	2	2	2	2	1
1	40	3	1	8	7	4	1	1	2	1	2	2	2	2	1	2	2	2	1	1	1	1	2	2	1	1	1	2	2	2	2	2	2	2	1	2	2	2	2	2	1	2	2	2	2	2	2	2	3
1	40	3	1	8	8	4	1	9	2	1	9	9	1	2	1	1	2	9	1	1	1	1	1	1	1	1	1	2	2	2	2	2	1	1	1	2	1	2	1	2	1	2	1	2	2	2	2	2	1
1	40	3	1	8	8	4	1	2	2	9	9	9	1	2	1	9	2	2	2	2	1	2	2	9	1	1	1	1	2	2	2	2	2	1	2	1	2	2	1	1	1	1	1	1	2	2	2	2	1
1	40	3	2	8	7	3	1	2	2	9	2	2	1	2	1	1	2	9	2	2	1	9	9	9	1	2	2	2	2	2	2	2	2	1	1	1	2	2	1	1	1	2	1	2	2	2	2	2	1
1	40	3	1	8	8	2	2	2	2	2	2	2	2	2	9	1	1	2	2	1	2	1	1	2	1	2	2	1	2	1	2	1	2	2	2	2	2	2	1	2	1	2	1	2	2	2	2	2	1
1	40	3	1	4	7	3	1	2	2	9	2	2	2	2	1	2	2	2	2	1	2	2	1	2	1	2	2	2	2	2	2	2	2	1	1	1	2	2	2	2	1	1	2	2	2	2	2	2	1
1	40	3	2	4	7	2	1	2	2	1	2	2	1	2	1	2	2	1	2	2	1	2	2	1	1	2	1	2	2	2	2	2	2	1	1	2	2	2	2	1	1	2	2	2	2	2	2	2	1
1	40	3	2	4	7	4	1	2	2	2	9	9	9	9	1	1	2	1	2	9	9	9	9	9	9	9	9	2	1	2	2	2	2	2	2	2	2	2	2	2	1	2	2	2	2	2	2	2	1
1	40	3	2	4	7	4	1	2	2	1	2	2	2	1	1	2	2	2	2	2	2	1	2	2	2	2	2	2	2	2	2	2	2	1	2	2	2	2	2	2	1	2	2	2	2	2	2	2	1
1	40	3	1	4	8	4	2	2	2	2	1	2	2	2	5	1	1	2	2	2	9	2	2	1	2	2	1	1	2	2	2	2	2	2	2	2	2	2	1	2	2	2	2	2	2	2	2	2	2
1	40	3	2	8	8	4	1	9	2	2	1	9	1	9	1	1	2	9	2	1	1	9	9	1	1	1	1	2	2	2	2	2	2	1	2	2	2	2	2	2	2	1	2	2	2	2	2	2	1
1	40	3	2	8	8	4	1	2	1	2	2	1	2	2	1	1	2	2	2	2	1	1	1	1	1	1	1	2	2	2	2	2	2	1	1	1	2	1	1	1	1	1	2	1	1	2	2	2	1
1	40	3	1	8	6	3	1	9	2	1	9	9	9	2	4	1	2	9	2	1	2	9	9	2	1	1	2	2	2	2	2	2	2	1	2	2	2	2	2	2	2	2	1	2	2	2	2	2	1
1	40	3	1	8	8	4	1	2	1	1	1	2	2	1	1	2	2	2	2	2	2	2	2	2	2	2	2	2	1	1	2	2	2	2	2	2	2	2	1	2	2	2	2	2	2	2	2	2	1
1	40	3	1	8	8	2	1	9	2	2	2	2	2	2	1	9	2	9	9	1	1	1	1	1	1	1	1	2	2	2	2	2	2	2	1	2	2	2	2	2	2	2	1	2	2	2	2	2	1
1	40	3	2	8	8	1	1	2	2	2	9	2	2	2	1	2	9	2	1	1	1	1	9	2	2	2	2	2	2	2	2	2	2	2	1	1	1	2	2	1	1	2	1	2	2	2	2	2	1
2	63	1	2	1	1	4	1	9	2	9	99	2	2	99	1	9	2	9	2	1	1	9	9	2	9	1	9	2	2	1	1	2	1	1	1	1	2	2	1	1	2	1	2	2	1	2	2	2	1
2	63	1	2	1	2	4	1	2	2	9	2	9	9	2	3	9	2	1	9	1	9	9	9	2	9	1	2	2	2	2	2	2	2	2	1	2	2	2	1	2	2	2	2	2	2	2	2	2	1
2	63	1	1	1	1	3	2	9	1	1	1	9	2	1	1	2	9	1	2	2	9	1	2	9	1	9	2	1	2	1	2	2	1	2	1	1	2	2	1	2	1	2	2	1	2	1	2	1	2
2	63	1	1	1	1	1	1	2	1	9	2	2	1	2	1	2	9	1	2	9	2	1	9	1	1	2	2	2	2	2	2	2	2	2	1	2	1	2	1	2	2	2	2	2	2	2	2	2	2
2	63	1	2	2	2	4	1	2	2	9	9	9	1	2	2	1	2	1	9	1	2	9	9	1	2	9	9	2	2	2	2	2	2	1	2	2	2	2	1	2	1	1	1	2	2	2	2	2	2
2	63	1	2	2	2	2	1	2	2	9	2	2	1	2	2	9	2	1	2	9	1	9	1	9	2	1	9	2	2	2	1	2	1	1	1	2	1	1	1	1	1	2	1	2	2	2	1	2	1
2	63	1	1	1	1	3	1	2	9	2	9	1	9	2	1	1	2	9	2	9	2	1	9	2	2	9	2	2	2	1	2	2	2	1	1	2	2	2	1	1	1	1	1	1	2	2	1	2	2
2	63	1	2	2	2	4	1	2	2	9	2	9	1	2	1	1	2	1	2	1	1	1	1	9	9	1	1	2	1	2	1	2	2	1	2	2	2	2	1	2	1	2	1	1	2	2	2	2	1
2	63	1	1	2	1	4	2	2	9	1	9	9	1	2	1	1	9	1	9	9	2	9	9	2	2	9	2	2	2	2	2	2	2	1	2	2	1	2	1	1	1	2	1	1	2	2	2	2	2
2	63	1	2	1	2	4	1	2	9	1	2	9	1	2	1	1	9	2	2	9	9	2	2	9	2	2	1	2	2	2	2	2	2	1	1	2	2	2	1	1	1	1	1	2	2	2	2	2	1
2	63	1	1	1	1	2	1	2	2	2	2	2	1	2	1	2	2	1	2	2	1	1	1	2	2	1	2	2	2	2	2	2	2	1	2	2	2	2	1	2	2	2	2	2	2	2	2	2	1
2	63	1	2	1	1	4	1	2	9	1	2	9	1	2	2	1	2	9	2	2	1	9	9	2	2	1	9	2	2	2	2	2	2	1	1	2	2	2	1	1	1	2	2	2	2	2	2	2	2
2	63	1	1	3	1	1	1	2	2	2	2	2	9	2	1	9	2	2	2	9	9	1	1	2	2	9	1	2	2	1	2	2	2	1	1	2	1	2	1	2	1	2	2	1	2	2	2	2	1
2	63	1	2	1	2	4	1	2	2	1	2	2	1	2	1	1	2	2	2	2	1	2	2	1	2	1	1	2	2	2	2	2	2	1	1	2	1	2	1	2	1	1	2	1	2	2	2	2	2
2	63	1	1	1	2	3	1	2	2	1	2	2	2	2	1	2	2	2	2	1	1	2	2	9	2	1	99	2	2	2	2	2	1	1	1	2	2	2	1	2	1	1	1	2	2	2	2	2	1
2	63	1	2	2	1	4	1	9	2	9	99	2	9	2	1	2	2	9	9	1	1	9	9	2	9	1	2	2	2	2	2	2	1	2	2	1	2	2	1	2	1	1	1	2	2	2	2	2	2
2	63	1	2	1	1	1	2	1	9	2	9	1	2	9	1	9	9	1	9	1	2	9	2	9	9	1	2	1	2	2	2	2	1	1	2	2	1	2	2	2	1	2	1	1	2	2	2	2	3
2	63	1	2	1	1	4	1	2	2	1	2	2	1	2	1	2	2	1	2	2	1	2	2	2	2	1	2	2	2	2	2	2	2	1	1	1	1	2	1	1	1	1	1	1	2	2	2	2	1
2	63	1	2	1	1	4	1	2	2	2	2	2	2	2	1	2	2	2	2	1	1	2	2	2	2	1	1	2	2	2	2	2	2	1	1	1	2	2	1	1	1	1	1	1	2	2	2	2	1
2	63	1	1	1	1	4	1	99	2	1	2	99	1	2	1	1	2	1	2	1	1	1	2	1	1	1	2	1	1	2	1	2	2	1	1	1	2	2	2	2	1	2	1	1	2	2	2	1	1
2	63	1	2	1	1	2	2	2	9	9	1	2	9	1	9	2	9	1	2	1	1	1	2	2	2	1	9	2	2	2	2	2	2	1	1	1	2	2	1	2	2	1	1	2	2	2	2	2	2
2	63	1	2	2	1	2	2	2	99	99	9	99	99	9	1	1	99	2	99	99	9	2	9	99	1	9	2	2	2	2	2	1	1	1	1	2	2	2	2	2	1	1	1	2	2	2	2	1	2
2	63	1	2	2	2	4	1	2	2	1	2	2	1	2	1	9	2	2	1	9	1	2	1	1	2	1	2	2	2	2	2	2	1	1	2	2	2	2	1	1	1	2	1	2	2	2	2	2	2
2	63	1	2	1	1	4	1	2	2	1	2	9	1	2	1	2	2	2	2	1	1	2	2	1	2	1	2	2	2	2	2	2	2	1	1	1	2	2	1	1	1	1	1	1	2	2	2	2	1
2	63	1	2	1	2	4	1	9	1	2	2	2	1	1	1	9	2	1	2	9	1	9	9	1	2	1	9	2	2	2	2	2	2	1	1	1	2	2	1	1	1	1	1	1	2	2	2	2	1
2	63	1	2	1	1	4	1	2	2	9	2	2	1	2	1	1	2	2	2	1	1	2	2	1	9	9	1	2	2	2	2	2	2	1	1	1	2	2	1	2	1	1	1	1	2	2	2	2	1
2	63	1	2	1	1	4	1	9	9	2	2	2	2	2	1	1	2	2	2	1	1	9	9	2	2	1	1	2	2	2	2	2	2	1	2	1	2	2	1	2	2	2	2	2	2	2	2	2	1
2	63	1	99	1	2	4	1	2	2	9	1	2	1	9	1	9	1	1	2	1	1	99	1	9	1	1	9	2	2	2	1	2	2	1	2	2	2	2	1	2	1	2	2	2	2	2	2	2	1
2	63	1	1	3	2	2	1	2	2	2	2	9	9	2	1	1	2	2	2	1	1	2	2	1	2	1	1	2	2	2	1	2	2	1	1	2	2	2	2	2	1	2	2	1	2	2	2	2	2
2	63	1	1	2	2	4	1	1	1	1	2	2	1	2	1	1	2	1	2	1	1	2	1	1	2	1	1	2	2	2	2	2	2	1	1	1	2	2	1	1	2	2	1	1	2	2	2	2	1
2	63	1	2	2	2	1	2	2	2	9	9	2	1	2	1	2	9	2	2	9	1	9	9	1	1	2	2	2	1	2	2	2	1	1	1	1	2	2	1	2	1	1	1	2	2	2	2	2	2
2	63	1	2	2	1	1	1	2	2	9	9	9	2	2	1	2	9	2	2	9	1	9	9	1	1	2	9	2	1	2	2	2	1	1	1	1	2	2	1	1	1	1	2	2	2	2	2	2	2
2	63	1	2	1	2	4	2	2	2	1	2	2	2	2	1	1	2	1	2	2	1	1	1	1	2	2	1	2	2	2	1	2	2	1	1	1	1	1	1	1	1	2	1	1	2	2	2	2	1
2	63	1	2	3	2	4	1	2	2	9	2	2	9	2	1	1	2	1	2	1	1	9	9	1	2	1	2	2	2	1	2	1	2	2	2	2	2	2	1	1	1	1	1	1	2	2	2	2	1
2	63	1	2	2	2	4	1	2	2	2	2	9	9	2	1	9	1	1	2	9	1	9	2	2	1	1	1	2	1	2	2	2	2	1	1	1	2	2	1	1	1	2	1	2	2	2	2	2	1
2	63	1	1	1	2	3	1	2	2	2	2	9	2	2	1	2	9	2	2	9	1	9	9	9	9	9	9	2	2	2	2	2	2	1	1	2	2	2	1	2	1	2	1	2	2	2	2	2	1
2	63	1	2	2	2	2	2	1	2	2	2	9	9	2	1	9	2	1	2	9	9	9	9	9	9	9	9	2	2	1	2	2	2	1	2	2	2	2	1	1	2	2	1	1	2	2	2	2	1
2	63	1	1	1	1	4	2	1	1	1	1	2	1	2	1	2	9	9	2	2	1	1	1	2	2	2	1	2	1	2	1	1	1	1	2	1	2	2	1	2	1	2	1	2	2	2	2	1	2
2	63	1	1	1	1	3	2	2	9	9	2	2	1	2	2	1	2	1	2	2	1	2	2	2	1	2	2	1	2	2	1	2	2	1	1	1	2	2	1	2	1	2	2	1	1	2	2	2	2
2	63	1	1	1	1	3	1	1	2	2	1	1	2	2	1	1	2	1	1	2	9	1	1	1	1	1	1	2	1	2	1	2	1	1	1	2	2	2	1	2	1	2	1	2	2	2	1	2	3
2	63	1	1	3	2	4	1	2	2	9	2	2	9	2	1	9	2	1	2	9	1	9	9	9	9	9	9	2	2	2	2	2	2	2	1	2	2	2	1	2	1	1	1	1	2	2	2	2	2
2	63	1	1	2	2	3	1	9	2	2	2	1	1	2	1	1	2	2	2	2	1	2	2	1	2	1	1	2	2	2	2	2	1	1	1	2	2	2	1	1	1	1	1	1	2	2	2	2	1
2	63	1	2	1	1	1	1	2	2	9	1	2	9	9	1	1	2	1	1	9	9	1	2	9	9	9	2	2	2	2	1	2	2	1	1	2	2	2	2	1	1	2	1	2	1	2	2	2	2
2	63	1	1	2	2	4	1	2	2	2	2	2	2	2	1	9	2	9	2	9	9	9	9	9	9	9	9	2	2	2	1	2	2	1	2	2	2	2	1	1	1	1	1	1	1	2	2	2	1
2	63	1	2	3	2	1	1	2	2	9	9	2	1	2	2	2	9	9	2	9	9	9	9	9	9	9	9	2	2	2	2	2	2	1	2	2	2	2	1	2	2	2	1	2	2	2	2	2	2
2	68	1	1	2	2	2	1	2	2	1	2	2	1	2	1	2	2	2	2	2	1	2	2	1	2	2	1	2	2	2	2	2	2	1	1	1	1	2	1	2	1	1	1	2	2	2	2	2	1
2	68	1	2	1	2	4	1	2	2	9	2	2	1	2	1	1	2	1	2	9	9	1	1	1	1	1	1	2	2	2	2	2	1	2	1	2	2	2	2	2	2	2	1	2	2	2	2	2	1
2	68	1	2	1	2	3	1	2	2	1	2	2	1	2	1	1	2	9	2	9	1	1	1	1	1	1	1	2	2	2	2	2	2	1	1	1	2	2	1	1	2	2	1	1	2	2	2	2	1
2	68	1	2	1	2	4	1	2	9	9	2	2	1	2	1	1	9	9	9	9	1	2	9	9	2	2	2	2	2	2	1	2	2	2	1	2	1	2	1	1	1	1	2	2	2	2	2	2	1
2	68	1	2	1	2	3	9	9	9	2	2	1	9	9	2	1	2	2	2	2	2	2	2	2	2	2	2	1	2	2	2	2	2	2	2	2	2	2	2	2	2	2	2	2	2	2	2	2	1
2	68	1	1	2	2	99	2	2	1	2	2	2	2	9	1	9	2	1	2	1	1	9	9	1	2	9	2	2	2	2	2	2	2	1	1	2	2	2	1	1	1	1	1	1	1	2	2	2	1
2	68	1	2	1	1	4	1	9	2	9	2	9	1	2	1	9	2	1	2	9	9	9	1	9	1	2	2	1	2	2	2	2	2	1	2	1	1	2	1	2	1	2	1	1	2	2	2	2	1
2	68	1	2	1	2	4	1	9	9	9	9	9	9	9	1	1	9	1	2	1	9	9	1	2	1	1	1	2	2	2	2	2	1	1	1	1	2	2	1	1	1	1	1	1	2	2	2	2	1
2	68	1	2	1	1	4	1	9	2	9	2	2	1	9	1	1	9	2	2	2	2	2	2	1	9	2	9	1	2	2	1	2	2	2	2	2	2	2	2	1	1	2	2	2	2	2	2	2	1
2	68	1	2	1	2	4	1	2	2	2	2	2	2	2	1	1	2	1	2	2	1	2	2	1	2	2	1	2	2	2	2	2	2	1	1	2	2	2	1	2	1	2	1	2	2	2	2	2	1
2	68	1	2	1	2	4	2	2	9	2	2	1	2	2	1	1	2	9	9	1	1	9	1	9	9	9	9	2	2	2	2	2	1	1	1	1	2	2	1	2	1	2	1	1	2	2	2	2	1
2	68	1	2	1	2	2	1	2	2	1	2	2	1	2	1	1	2	2	2	2	2	2	2	2	2	2	2	2	2	2	2	2	2	1	2	2	2	2	1	2	2	2	2	2	2	2	2	2	1
2	68	1	2	1	2	3	1	2	2	9	9	2	1	2	1	1	2	2	9	9	1	2	9	1	2	9	1	2	2	2	2	1	2	1	2	2	2	2	1	2	2	2	2	2	2	2	2	2	2
2	68	1	1	1	1	4	1	2	1	2	2	1	1	1	1	2	2	2	2	1	1	1	1	1	1	1	1	2	2	2	2	2	2	1	1	2	2	2	1	2	1	2	1	2	2	2	2	2	1
2	68	1	1	1	1	4	1	9	2	9	9	9	1	2	1	9	9	1	2	9	1	1	2	2	2	2	2	2	2	2	2	2	2	2	1	1	1	2	2	1	1	2	2	2	2	2	2	2	1
2	68	1	1	2	1	3	1	2	9	2	2	2	2	2	99	1	2	1	2	1	1	1	1	1	1	1	1	1	2	2	2	2	2	1	1	1	2	2	1	2	1	2	1	2	2	2	2	2	1
2	68	1	1	1	1	2	9	9	9	9	9	9	9	9	1	9	9	9	9	9	9	9	9	9	9	9	9	2	1	1	2	2	2	1	2	1	2	2	1	2	2	2	2	2	2	2	2	2	1
2	68	1	1	1	2	4	1	2	2	9	2	2	1	2	1	1	2	1	2	2	1	1	1	1	1	1	1	2	2	2	2	2	2	1	1	2	2	2	1	2	1	1	1	2	2	2	2	2	1
2	68	1	1	1	2	3	1	2	2	2	2	2	2	2	1	1	2	1	2	9	2	2	2	2	2	2	2	2	2	2	2	2	2	1	1	1	2	2	1	1	1	2	1	1	2	2	2	2	1
2	68	1	1	1	2	4	1	9	9	9	9	9	9	9	1	9	2	9	1	9	9	9	9	9	9	9	9	2	2	2	1	2	2	2	1	1	1	2	1	1	1	2	1	1	2	2	2	2	2
2	68	1	2	2	2	3	1	2	2	9	2	2	2	2	1	9	2	2	2	2	1	2	1	1	1	2	2	2	1	2	2	2	2	2	1	1	2	2	1	2	1	2	1	2	2	2	2	2	1
2	68	1	1	1	1	4	1	1	2	2	1	1	1	2	1	1	2	1	2	1	1	2	1	1	1	1	1	2	2	2	1	1	1	1	2	2	2	2	1	2	1	2	1	2	2	2	1	2	1
2	69	3	1	8	8	4	2	1	2	2	2	1	2	2	1	2	1	2	1	1	2	2	1	1	1	1	1	2	2	2	2	1	2	1	1	1	1	2	1	1	1	1	1	2	2	2	2	2	1
2	69	3	1	8	8	4	1	9	1	1	9	9	2	2	1	2	2	2	2	2	2	2	2	2	2	2	2	2	1	2	2	2	2	1	2	2	2	2	1	2	1	2	1	2	2	2	2	2	1
2	69	3	1	8	8	3	1	2	2	1	2	2	1	2	1	1	2	1	2	2	1	2	2	2	2	1	2	2	1	2	2	2	2	2	2	2	2	2	1	2	2	2	2	2	2	2	2	2	1
2	69	3	2	8	8	2	1	2	2	9	2	2	9	2	1	9	2	1	1	1	2	1	1	1	2	2	2	2	1	2	1	2	1	2	2	2	2	2	1	2	1	2	1	2	2	2	2	2	1
2	69	3	1	8	8	4	1	9	2	9	9	1	1	9	1	1	9	2	1	1	1	2	2	1	2	2	1	1	2	1	2	1	2	2	2	2	2	2	1	2	1	2	1	2	2	2	2	2	3
2	69	3	1	8	8	4	1	9	2	1	1	1	2	2	1	1	1	1	1	1	2	2	2	2	2	2	2	1	2	1	2	2	2	2	2	2	2	2	1	2	2	2	2	2	2	2	2	2	2
2	69	3	1	8	8	3	1	2	2	2	9	9	1	2	1	1	9	1	1	1	1	1	1	1	1	1	1	2	2	2	2	2	2	2	1	2	2	2	2	2	1	2	2	2	2	2	2	2	1
2	69	3	1	8	8	3	1	2	2	2	1	2	1	2	1	1	2	1	2	9	1	1	1	1	1	2	1	2	2	2	2	2	2	1	1	1	2	2	1	1	1	1	1	2	2	2	2	2	1
2	69	3	2	8	4	1	1	2	2	1	9	2	2	2	1	1	1	1	1	2	2	1	2	1	2	2	2	2	2	1	1	1	1	2	2	2	2	2	2	2	1	2	2	1	2	1	2	2	1
2	69	3	2	8	8	3	1	2	2	1	2	2	9	2	1	1	2	1	2	9	2	1	1	1	1	1	1	2	2	2	2	2	2	1	2	2	2	2	2	2	2	2	1	2	2	2	2	2	1
2	69	3	1	8	8	4	1	2	2	9	2	2	1	9	1	1	2	9	2	1	2	9	9	9	9	2	2	2	2	2	2	2	2	2	1	2	2	2	2	2	1	2	2	2	2	2	2	2	1
2	69	3	2	8	8	4	1	2	9	2	2	1	2	2	1	1	2	2	1	2	2	2	2	2	1	1	2	2	2	2	1	1	1	2	2	2	1	2	1	2	1	1	1	1	2	2	2	2	1
2	69	3	1	8	8	3	1	2	2	1	2	9	9	2	1	1	2	2	1	1	1	9	9	1	2	1	1	2	2	2	2	2	2	1	2	2	2	2	2	2	2	2	2	1	2	2	2	2	1
2	69	3	2	8	8	4	1	2	9	2	2	2	1	2	1	9	2	2	1	1	1	2	1	2	9	1	1	2	2	2	2	2	2	1	1	1	2	2	1	1	1	1	1	2	2	2	2	2	1
2	69	3	1	8	8	3	1	2	2	1	1	2	1	2	1	2	2	2	2	1	2	2	9	2	1	1	2	2	1	2	2	2	2	2	2	2	2	2	2	2	2	2	1	2	2	2	2	2	1
2	69	3	1	8	8	4	1	2	2	1	2	2	1	2	1	1	2	1	2	2	1	2	2	1	2	1	1	2	2	2	2	2	2	1	2	2	1	2	2	2	2	1	2	2	2	2	2	2	1
2	69	3	2	8	8	4	1	2	2	9	2	2	9	2	1	2	2	1	2	2	1	2	2	2	2	2	2	2	2	2	2	2	2	1	2	2	2	2	1	2	1	1	1	1	2	2	2	2	1
2	69	3	1	8	8	3	1	9	2	2	9	2	2	2	1	2	2	2	9	1	1	2	2	1	2	1	1	2	1	2	2	2	2	1	1	1	2	2	1	2	1	1	1	1	2	2	2	2	1
2	69	3	99	8	8	4	1	9	2	9	2	2	2	2	1	2	2	2	2	1	2	2	1	2	2	1	2	2	1	2	2	2	2	1	2	2	2	2	2	2	1	2	1	2	2	2	2	2	3
2	69	3	1	8	8	3	1	2	2	1	1	2	2	2	1	2	2	2	2	1	2	2	1	1	2	1	2	2	2	2	2	2	2	1	1	2	2	2	1	2	1	2	2	2	2	2	2	2	2
2	69	3	1	8	8	4	1	2	2	1	2	2	9	2	1	1	2	2	2	1	1	2	2	1	2	2	1	2	2	2	2	2	2	1	1	2	1	2	1	1	2	2	1	2	2	2	2	2	1
2	69	3	1	8	8	3	1	2	2	1	9	9	9	2	1	2	2	1	1	1	1	2	1	2	2	1	1	2	2	2	2	2	2	1	1	2	2	2	1	1	2	2	2	2	2	2	2	2	1
2	69	3	99	8	8	4	1	2	2	2	2	2	1	2	1	1	2	1	2	1	1	1	1	2	1	1	2	1	2	2	2	2	2	2	2	2	2	2	1	1	1	1	1	1	2	2	2	2	1
2	69	3	2	8	8	2	1	2	2	9	1	1	2	2	1	1	2	2	1	9	1	2	2	1	2	1	1	2	1	2	2	2	2	2	2	1	1	2	1	2	1	1	1	2	2	2	2	2	1
2	69	3	99	8	8	2	1	2	2	1	2	2	1	2	1	1	2	2	2	1	2	2	1	2	2	1	2	2	1	2	2	2	2	1	1	2	1	2	1	2	1	1	1	2	2	2	2	2	1
2	69	3	2	8	8	2	2	2	2	2	2	2	2	2	2	2	2	2	2	2	2	2	2	2	2	2	1	1	1	1	1	1	1	1	1	1	1	1	1	1	1	1	2	2	2	2	2	2	1
2	69	3	1	8	8	2	1	2	2	2	2	2	2	2	1	9	2	1	2	1	1	2	9	1	1	2	2	2	1	2	2	2	1	1	1	1	2	2	1	2	1	1	1	2	2	2	2	2	1
2	69	3	2	8	8	3	1	2	2	9	9	1	2	2	1	9	2	1	2	1	1	1	1	1	1	1	1	1	1	1	2	1	2	2	1	2	2	2	1	2	1	1	1	1	2	2	2	2	1
2	69	3	1	8	8	4	1	2	9	1	2	9	2	2	1	1	2	2	1	1	1	2	2	2	2	2	2	2	2	2	2	2	2	2	1	2	2	2	2	2	2	2	1	2	2	2	2	2	1
2	69	3	1	8	8	4	1	2	2	9	2	2	2	2	1	1	2	2	2	2	2	2	2	2	9	9	9	2	2	1	1	2	1	2	2	2	2	2	2	1	2	1	2	2	2	2	2	2	1
2	69	3	99	8	8	3	2	2	2	2	1	1	1	9	1	1	2	2	1	1	1	2	2	1	1	2	1	1	2	2	2	2	2	1	2	2	2	2	1	2	2	2	2	1	2	2	2	2	1
2	69	3	99	8	9	3	1	9	2	1	2	2	9	2	1	1	2	9	9	1	1	9	9	1	2	9	1	1	2	2	2	1	2	1	1	2	1	2	1	2	1	2	1	1	1	1	1	1	1
2	69	3	2	8	8	4	1	2	2	2	2	1	2	2	1	2	2	2	2	2	2	1	2	2	2	2	2	2	1	2	2	2	1	1	1	2	2	2	1	2	1	1	1	2	2	2	2	2	1
2	69	3	99	6	8	4	1	2	2	1	2	2	2	2	1	1	2	2	2	1	1	2	2	1	1	9	1	2	1	2	2	2	2	2	2	2	2	2	2	2	2	2	1	2	2	2	2	2	1
2	69	3	2	8	8	2	1	2	2	1	2	2	9	1	1	1	2	1	2	1	1	2	2	1	2	1	1	2	2	2	2	2	2	2	1	1	1	1	1	1	1	1	1	2	2	2	2	2	1
2	69	3	2	6	8	4	1	2	2	9	2	2	2	2	1	9	9	2	1	1	2	2	1	2	1	9	9	2	2	2	2	2	2	1	1	1	2	2	1	1	1	1	1	2	2	2	2	2	1
2	69	3	99	8	8	3	1	2	2	1	2	2	9	2	1	1	2	2	2	2	1	2	2	1	1	2	1	2	2	2	2	2	1	2	2	2	2	2	2	2	2	2	1	2	2	2	2	2	1
2	69	3	99	8	8	3	1	2	2	9	2	2	9	2	1	1	2	9	2	2	1	2	2	1	2	1	1	2	1	2	2	2	2	2	2	2	2	2	2	2	2	2	1	2	2	2	2	2	1
2	69	3	2	8	8	4	1	2	2	1	2	9	1	2	1	9	2	2	2	2	1	2	2	1	2	2	1	2	1	2	2	2	2	1	2	2	2	2	2	2	2	1	1	2	2	2	2	2	1
2	69	3	2	8	8	4	1	9	2	1	9	2	1	2	1	1	2	1	2	9	1	2	2	1	2	1	1	2	2	2	2	2	2	2	1	1	2	2	1	1	1	1	1	1	2	2	2	2	3
2	69	3	99	8	8	3	1	2	2	1	2	2	1	2	1	1	2	9	2	1	1	2	2	1	2	9	1	2	2	2	2	2	2	1	1	2	1	2	1	2	1	1	1	2	2	2	2	2	1
2	69	3	99	8	8	4	1	9	9	1	9	9	2	2	1	1	2	2	2	1	1	2	2	2	1	1	1	2	1	2	2	2	2	1	1	2	1	2	1	2	1	1	1	1	2	2	2	2	1
2	69	3	2	8	8	3	1	2	2	9	2	9	1	2	1	1	1	2	2	1	1	9	2	2	1	1	2	2	1	2	2	2	1	2	2	2	2	2	1	2	1	2	1	2	2	2	2	2	1
2	69	3	2	8	8	3	1	2	2	2	2	2	2	2	1	1	2	9	2	9	1	9	9	1	1	1	1	2	2	1	2	2	2	1	2	1	2	2	1	2	1	2	1	1	2	2	2	2	1
2	69	3	2	8	8	4	1	2	2	1	2	2	1	2	1	9	2	1	2	9	1	9	9	1	9	1	9	2	2	2	2	2	2	2	1	2	2	2	2	2	2	2	1	2	2	2	2	2	1
2	69	3	2	8	4	3	1	2	2	1	2	2	2	2	1	2	2	2	2	1	1	2	2	1	2	1	1	2	1	2	2	2	2	2	2	2	2	2	2	2	2	2	1	2	2	2	2	2	1
2	69	3	99	8	8	4	1	2	2	9	2	9	2	2	1	1	2	2	9	2	2	2	2	1	2	9	1	2	2	2	1	2	2	1	1	1	2	2	1	2	1	2	1	2	2	2	2	2	1
2	69	3	2	8	8	4	1	1	2	1	9	9	1	2	1	9	2	9	2	1	1	1	9	1	1	1	1	2	1	2	2	2	2	1	1	1	1	2	1	1	1	1	2	2	2	2	2	2	3
2	69	3	1	5	8	4	1	9	2	1	2	2	9	2	1	1	2	1	2	9	1	9	99	1	2	1	9	2	2	2	2	2	2	2	2	2	2	2	1	2	1	2	1	2	2	2	2	2	1
2	69	3	1	8	8	4	1	9	2	9	1	9	1	2	1	9	2	9	1	2	1	2	9	1	2	1	1	2	2	2	2	2	2	1	2	1	2	2	2	2	2	2	1	2	2	2	2	2	1
2	69	3	2	8	7	4	1	2	9	1	2	9	1	2	1	2	1	1	1	1	1	1	1	1	2	1	1	2	2	2	2	2	2	2	1	2	2	2	1	1	1	1	1	2	2	2	2	2	1
2	69	3	1	8	8	3	1	1	2	1	2	1	1	2	1	1	2	1	2	2	1	2	2	1	2	2	1	2	2	2	2	2	2	1	2	2	2	2	1	2	2	2	2	2	2	2	2	2	2
2	69	3	2	8	8	3	1	2	2	2	2	2	1	2	1	9	2	9	2	9	1	2	2	1	9	9	1	2	1	2	2	2	1	2	2	2	2	2	1	2	2	1	1	2	2	2	2	2	1
2	69	3	1	8	8	4	1	2	9	2	2	9	2	2	1	9	2	1	2	1	1	9	1	9	2	1	1	2	1	2	2	2	1	2	2	2	2	2	1	2	2	2	1	1	2	2	2	2	1
2	69	3	2	6	8	3	1	2	2	9	2	9	9	2	1	9	2	9	2	2	1	9	9	1	2	1	1	2	2	2	2	2	2	2	1	2	2	2	2	2	2	2	1	2	2	2	2	2	1
2	69	3	1	8	8	3	1	2	2	1	2	2	1	2	1	1	2	1	2	1	1	2	2	1	2	1	1	2	2	2	2	2	1	1	1	1	1	2	1	1	1	1	1	2	2	2	2	2	1
2	69	3	2	5	6	4	1	2	2	9	1	9	9	1	1	1	2	2	1	1	1	9	1	1	2	1	1	2	2	2	2	2	2	1	1	2	1	2	1	2	1	2	1	2	2	2	2	2	1
2	69	3	2	6	8	4	1	2	2	9	2	2	9	2	1	9	2	9	2	2	1	2	2	1	2	1	1	2	2	2	2	2	2	2	2	1	2	2	1	2	1	1	1	2	2	2	2	2	1
2	69	3	2	8	8	4	1	2	2	9	2	2	1	2	1	1	2	1	2	2	1	2	2	9	2	1	2	2	2	2	2	2	2	1	1	1	2	2	1	1	1	1	1	2	2	2	2	2	1
2	69	3	2	8	7	4	1	2	2	1	2	9	1	2	1	1	2	1	2	9	1	2	2	1	1	2	1	2	1	2	2	2	2	1	1	1	2	2	1	2	1	1	1	1	2	2	2	2	1
2	69	3	1	6	8	4	1	9	2	1	1	1	9	2	1	2	9	1	1	1	1	2	9	1	9	1	1	2	2	2	2	2	2	2	2	1	2	2	2	2	2	2	1	2	2	2	2	2	1
2	69	3	1	8	8	4	1	2	2	1	2	2	1	2	1	1	2	1	1	2	1	1	2	9	2	1	1	2	2	2	2	2	2	1	2	2	2	2	2	2	2	1	2	2	2	2	2	2	1
2	69	3	2	5	7	4	1	2	2	1	2	2	9	2	1	1	2	1	2	1	1	2	2	1	2	2	1	2	2	2	2	2	2	1	1	1	2	2	1	1	1	1	1	1	2	2	2	2	1
2	69	3	2	6	8	3	1	2	2	1	2	2	1	2	1	1	2	9	2	1	1	2	2	1	2	1	1	2	2	2	2	2	2	1	1	1	1	2	1	1	1	1	1	1	2	2	2	2	1
2	69	3	1	5	6	3	1	2	2	2	2	2	9	2	1	9	2	2	2	2	1	2	2	1	2	1	1	2	2	2	2	2	2	1	1	2	2	2	2	1	2	1	1	1	1	2	2	2	1
2	69	3	1	8	8	2	1	9	2	1	9	9	1	2	1	1	2	1	1	1	1	1	9	1	1	9	1	2	1	2	2	2	2	2	2	2	2	2	1	2	2	2	2	2	2	2	2	2	1
2	69	3	2	8	8	3	1	9	1	2	1	1	9	2	1	1	9	1	2	9	1	1	1	9	1	1	1	2	1	2	2	2	2	2	2	2	2	2	1	2	1	2	1	2	2	2	2	2	1
2	69	3	2	6	8	3	1	2	2	1	2	2	1	2	1	1	2	2	2	2	1	2	2	1	2	2	1	2	2	2	2	2	2	2	2	2	1	2	1	2	2	2	2	2	2	2	2	2	1
2	69	3	2	8	8	99	1	2	9	2	9	9	1	2	1	1	2	1	2	2	1	1	9	1	2	1	9	2	1	2	2	2	2	1	1	2	2	2	1	2	1	2	1	2	2	2	2	2	1
2	69	3	1	8	8	4	2	2	2	2	2	2	2	2	1	1	1	2	1	1	2	1	1	2	1	1	1	2	2	2	1	2	2	2	2	2	2	2	2	2	2	2	1	2	2	2	2	2	1
2	69	3	1	8	8	4	1	2	2	2	2	9	9	2	1	9	2	9	2	2	1	9	2	9	2	1	99	2	2	2	2	2	2	1	1	1	2	2	1	2	1	1	1	2	2	2	2	2	1
2	69	3	1	6	6	4	1	2	2	1	2	2	9	2	1	1	2	9	2	1	1	2	1	1	1	9	1	2	2	2	2	2	1	1	2	1	2	2	1	2	2	2	1	2	2	2	2	2	1
2	69	3	2	6	8	4	1	2	2	1	2	2	9	2	1	1	2	9	2	9	1	9	9	1	2	1	1	2	2	2	2	2	2	1	1	2	2	2	1	2	1	2	2	2	2	2	2	2	1
2	69	3	2	5	6	4	1	2	2	2	2	1	2	1	1	1	2	1	1	1	1	1	9	9	1	2	1	1	2	1	2	2	2	2	1	1	2	2	1	2	1	1	1	2	2	2	2	2	1
2	69	3	2	4	8	4	1	2	2	2	2	2	9	2	1	9	2	2	99	1	1	9	9	1	2	9	1	2	1	2	2	2	2	2	2	2	2	2	1	2	2	2	2	2	2	2	2	2	1
2	69	3	1	4	8	2	1	2	2	1	2	2	9	2	1	1	2	1	2	1	1	2	2	2	2	1	2	2	2	2	2	2	2	1	2	2	2	2	1	2	2	2	2	2	2	2	2	2	1
2	69	3	1	6	8	4	1	2	9	9	9	2	1	2	1	1	2	2	2	2	1	2	2	1	2	9	2	1	1	2	2	2	2	2	2	2	2	2	1	2	2	2	2	2	2	2	2	2	1
2	69	3	1	8	8	3	1	2	2	9	2	2	1	2	1	1	2	2	2	9	1	2	2	1	2	1	2	2	1	2	2	2	2	2	2	2	2	2	1	2	2	2	2	2	2	2	2	2	1
2	69	3	1	8	7	4	1	2	2	1	2	2	1	1	1	1	2	1	2	1	1	2	2	1	2	1	1	2	2	2	2	2	2	1	1	2	1	2	1	2	2	2	1	2	2	2	2	2	1
2	69	3	2	6	8	4	1	1	1	2	2	99	1	2	1	1	2	2	2	2	1	2	2	1	2	1	1	2	2	2	2	2	2	1	1	2	2	2	1	2	2	1	1	1	2	2	2	2	1
2	69	3	1	8	8	4	1	2	2	9	2	2	9	2	1	1	2	2	1	9	1	9	9	1	2	9	9	2	2	2	2	2	2	1	1	2	2	2	2	2	1	2	1	2	2	2	2	2	2
2	69	3	2	4	8	4	1	2	2	1	2	2	1	2	1	1	2	1	2	1	1	2	1	1	2	1	2	2	2	2	2	2	2	1	1	2	1	2	1	2	1	1	2	2	2	2	2	2	1
2	69	3	1	5	8	3	1	2	2	9	2	2	1	2	1	2	2	1	9	9	1	2	2	1	2	9	2	2	2	2	2	2	2	1	1	2	2	2	1	2	2	1	1	2	2	2	2	2	1
2	69	3	1	8	8	3	1	1	2	2	1	9	9	2	1	1	9	9	2	1	1	1	1	1	1	9	1	2	2	2	1	2	1	2	1	2	1	2	1	2	1	2	1	2	2	2	2	2	2
2	69	3	1	6	8	4	1	2	9	9	2	2	1	2	1	1	2	1	9	1	1	2	2	1	2	1	1	2	2	2	2	2	2	1	1	2	2	2	1	1	1	2	2	2	2	2	2	2	1
2	69	3	2	8	8	3	1	2	2	1	2	2	1	2	1	1	2	2	2	1	1	2	2	1	2	9	2	2	1	1	2	1	2	2	1	2	1	2	1	2	1	1	1	1	2	2	2	2	1
2	69	3	2	3	7	4	1	2	2	9	2	2	1	2	1	1	2	1	2	9	1	2	2	1	2	9	1	2	2	2	2	2	2	1	2	2	2	2	1	2	2	2	2	2	2	2	2	2	2
2	69	3	1	8	8	2	1	2	2	2	2	9	9	2	2	1	2	9	2	9	1	2	2	1	2	1	9	1	2	2	2	2	2	2	2	2	2	2	1	2	2	1	1	2	2	2	2	2	1
2	69	3	1	8	8	3	1	9	2	9	2	99	9	1	1	1	2	2	2	1	9	2	2	9	2	2	1	1	2	1	2	2	1	2	2	2	2	2	1	1	1	2	2	2	2	2	2	2	1
2	69	3	1	6	8	3	1	2	2	9	2	2	1	2	1	1	2	9	2	1	1	2	2	1	2	9	1	2	1	2	2	2	2	1	1	2	2	2	1	2	1	2	1	1	2	2	2	2	1
2	69	3	1	6	8	1	1	2	2	2	2	2	2	2	1	9	2	2	2	2	9	9	9	9	1	9	9	2	2	2	2	2	2	1	1	2	2	2	1	2	1	2	1	2	2	2	2	2	1
2	69	3	1	8	8	4	1	2	2	9	2	2	1	2	1	1	2	1	2	2	1	2	2	1	2	9	1	2	2	2	2	2	1	2	2	2	2	2	2	2	2	2	1	2	2	2	2	2	1
2	69	3	2	5	7	4	9	9	2	1	2	2	2	2	1	1	1	2	1	1	1	1	1	2	1	2	1	1	2	1	1	2	1	2	2	2	2	2	1	2	2	2	1	1	2	2	2	2	3
2	69	3	1	6	8	2	1	2	2	1	9	2	2	2	99	1	9	1	2	2	9	1	1	1	1	1	1	2	2	2	2	2	2	1	2	2	2	2	2	2	2	2	1	2	2	2	2	2	3
2	69	3	2	6	7	4	1	2	2	1	9	9	9	9	1	1	2	1	2	1	1	1	1	1	1	1	1	2	1	2	2	2	2	2	2	2	2	2	1	2	1	1	2	2	2	2	2	2	1
2	69	3	2	6	8	3	1	2	2	9	2	2	1	2	1	1	2	9	1	1	1	1	1	1	1	1	1	2	2	2	2	2	2	1	1	1	1	2	1	2	1	1	1	2	2	2	2	2	1
2	69	3	2	8	8	4	1	2	2	9	2	2	2	2	1	1	2	9	9	2	1	9	9	2	9	1	9	2	2	2	2	2	2	2	1	2	1	2	1	1	1	1	1	1	2	2	2	2	1
2	69	3	2	8	8	3	1	2	2	1	2	2	1	2	1	1	2	1	2	1	1	9	9	1	2	1	1	2	1	2	2	2	2	2	2	2	2	2	1	2	2	2	1	2	2	2	2	2	1
2	69	3	2	6	8	4	1	2	2	9	2	2	9	2	1	1	2	9	2	2	1	9	9	9	2	1	9	2	2	2	2	2	2	1	1	1	2	2	1	1	1	1	1	2	2	2	2	2	1
2	69	3	2	6	8	4	1	2	2	9	2	2	1	2	1	1	2	1	2	2	1	2	2	2	2	1	1	2	2	2	2	2	2	2	1	2	2	2	1	2	1	1	2	2	2	2	2	2	1
2	69	3	2	8	8	4	1	2	2	1	2	2	9	2	1	1	2	1	2	2	1	2	2	1	2	1	1	2	2	2	2	2	2	1	2	2	1	2	2	1	2	1	2	1	1	2	2	2	1
2	69	3	1	8	7	2	9	2	1	1	1	2	1	2	9	1	1	2	2	2	2	2	2	2	2	2	2	2	2	2	2	2	2	1	1	2	1	2	1	2	1	1	1	2	2	2	2	2	1
2	69	3	1	8	8	3	1	1	2	2	2	1	9	2	1	1	2	2	2	2	1	2	2	1	2	9	2	2	2	2	2	2	2	2	2	2	1	2	2	1	2	2	2	2	2	2	2	2	1
2	69	3	1	8	8	4	1	1	2	2	1	1	2	9	1	1	1	2	1	1	2	9	1	1	2	2	9	1	2	2	2	2	2	2	2	2	2	2	1	2	2	2	2	2	2	2	2	2	1
2	69	3	1	8	7	4	2	2	2	2	2	2	2	2	99	9	2	1	1	1	9	1	2	1	9	2	2	2	2	2	1	2	2	2	2	2	2	2	2	2	2	2	1	2	2	2	2	2	1
2	69	3	1	8	8	3	1	2	2	2	2	1	2	2	1	2	9	9	9	9	1	1	1	2	1	2	2	2	2	2	2	2	2	1	2	2	2	2	1	2	2	2	2	2	2	2	2	2	1
2	69	3	2	8	7	4	1	2	2	1	9	9	9	2	1	9	2	9	2	1	9	9	2	2	9	1	2	1	2	2	2	1	2	2	2	2	2	2	1	2	2	2	1	2	2	2	2	2	1
2	69	3	2	6	8	4	1	1	2	2	1	1	9	2	1	1	1	2	9	2	1	2	2	1	1	1	9	1	2	1	2	2	2	2	2	2	2	2	1	2	1	2	2	2	2	2	2	2	3
2	69	3	1	8	7	4	1	1	2	9	1	1	9	9	1	1	2	1	2	9	1	2	2	1	9	9	1	2	2	2	2	2	2	1	2	2	2	2	1	2	2	2	2	2	2	2	2	2	1
2	69	3	2	8	7	4	1	2	2	1	2	2	9	2	1	1	2	1	2	2	1	2	2	1	2	1	1	2	2	2	2	2	2	1	1	2	1	2	1	1	1	1	1	1	2	2	2	2	1
2	69	3	2	8	8	3	1	2	2	9	2	2	9	2	1	2	1	1	2	9	1	2	2	1	1	9	1	2	1	2	2	2	1	1	1	2	2	2	1	2	1	2	1	1	2	2	2	2	1
2	69	3	2	6	6	4	1	9	9	9	9	9	9	9	1	1	9	2	2	2	2	2	2	2	2	2	2	2	2	2	1	2	2	1	1	2	2	1	1	2	1	1	2	1	1	1	1	1	1
1	22	2	99	4	6	4	1	2	1	1	2	9	2	1	1	1	2	1	9	1	1	2	2	9	2	1	2	2	2	2	2	2	2	1	1	2	2	2	1	1	1	2	1	1	2	2	2	2	1
1	22	2	2	4	4	4	1	2	2	1	2	2	9	2	1	1	2	9	2	2	9	1	9	9	9	2	2	2	2	2	2	2	2	1	1	2	2	2	1	1	1	1	2	2	2	2	2	2	1
1	22	2	1	4	3	3	2	1	2	2	9	2	2	2	1	9	2	2	2	9	1	2	2	1	2	9	9	2	2	2	2	2	2	1	1	2	2	2	1	2	1	1	1	2	2	2	2	2	1
1	22	2	99	4	4	3	1	1	1	1	1	1	1	1	1	1	2	1	1	1	2	1	1	1	2	2	2	1	2	2	2	2	2	2	2	2	2	2	1	2	2	2	2	2	2	2	2	2	3
1	22	2	2	3	3	4	1	2	2	9	2	2	9	9	1	9	2	9	2	2	2	2	2	2	2	2	2	2	2	2	2	2	2	2	1	2	2	2	2	2	1	2	2	2	2	2	2	2	1
1	22	2	2	3	3	4	2	99	99	99	99	99	99	99	1	2	99	99	99	99	99	99	99	99	99	99	99	2	2	2	2	2	2	1	2	2	2	2	1	2	2	2	2	2	2	2	2	2	1
1	22	2	2	3	3	4	1	2	2	1	1	2	1	9	1	1	2	2	2	1	1	1	1	1	1	2	2	2	1	2	1	2	2	2	2	2	2	2	2	1	2	1	2	2	2	2	2	2	1
1	22	2	2	3	3	3	1	2	9	9	9	9	9	9	1	2	2	9	9	9	9	9	2	2	2	2	2	2	2	2	1	2	2	2	2	2	2	2	1	2	2	2	2	2	2	2	2	2	1
1	22	2	1	3	3	4	9	9	9	9	9	9	9	9	1	2	2	1	9	9	9	9	9	9	9	9	9	2	2	2	2	1	2	2	2	2	2	2	2	2	2	1	2	2	2	2	2	2	1
1	22	2	1	3	4	4	1	1	2	1	2	9	9	9	1	2	2	2	2	2	1	2	2	2	2	1	2	2	2	2	2	2	1	1	1	2	2	2	1	1	2	1	1	2	2	2	2	2	1
1	22	2	1	3	3	4	1	2	9	1	2	2	2	9	14	9	2	1	2	9	2	2	2	2	2	2	2	2	2	2	2	2	2	1	1	1	1	1	1	2	1	1	1	2	2	2	2	2	2
1	22	2	2	3	3	3	9	1	2	1	2	1	2	1	7	2	1	2	2	2	1	2	2	1	1	2	1	1	2	2	2	2	2	2	2	2	2	2	1	2	2	2	2	2	2	2	2	2	3
1	22	2	99	3	3	4	1	2	2	2	2	9	2	2	1	2	2	2	2	9	9	9	9	1	2	2	2	2	2	2	2	2	2	2	1	2	2	2	1	2	2	2	2	2	2	2	2	2	1
1	22	2	1	3	3	2	1	2	2	1	2	2	2	2	1	2	2	2	2	2	2	1	1	1	2	2	2	2	2	2	2	2	2	1	2	2	2	2	1	2	2	2	2	2	2	2	2	2	1
1	22	2	1	3	3	3	1	1	2	2	1	2	1	2	2	2	2	1	1	1	1	1	1	1	1	1	1	2	2	2	2	2	2	2	1	2	2	2	1	2	2	2	2	2	2	2	2	2	1
1	22	2	1	3	3	4	2	9	2	2	2	2	2	2	7	2	2	2	9	1	2	9	2	2	2	2	2	1	2	2	2	2	2	2	2	2	1	2	1	2	2	2	1	2	2	2	2	2	1
1	35	2	99	1	4	4	1	2	2	2	2	2	2	2	9	2	2	2	2	2	2	1	2	2	2	2	2	2	2	2	2	2	2	1	1	1	1	2	1	2	1	1	1	1	2	2	2	2	1
1	35	2	2	1	4	3	1	2	2	9	9	2	2	2	9	2	9	1	2	2	2	2	2	2	2	2	2	2	2	2	2	2	2	2	1	1	1	2	1	2	2	2	1	2	2	2	2	2	1
1	47	1	2	1	1	2	1	2	2	1	9	9	2	2	15	2	2	1	2	9	1	2	2	9	1	1	9	2	2	2	2	2	2	1	2	2	2	2	2	2	2	2	1	2	2	2	2	2	1
1	47	1	1	1	1	4	1	2	2	2	2	2	2	2	8	1	2	2	2	1	2	2	1	2	1	1	2	1	1	2	2	2	2	2	2	2	2	2	1	2	2	2	1	2	2	2	2	2	1
1	47	1	1	1	1	4	1	2	2	2	2	2	1	2	99	2	2	2	2	1	1	1	1	1	1	1	1	2	2	2	2	2	2	2	1	2	2	2	1	2	2	2	2	2	2	2	2	2	2
1	47	1	1	1	1	3	1	2	2	1	2	2	2	2	1	1	2	1	2	9	9	1	1	1	9	9	1	2	2	2	2	2	2	1	2	2	2	2	1	2	2	2	2	2	2	2	2	2	1
1	47	1	1	1	1	4	99	99	99	99	99	99	99	99	99	99	99	99	99	99	99	99	99	99	99	99	99	2	2	2	2	2	1	2	2	2	2	2	1	2	2	2	2	2	2	2	2	2	1
1	47	1	1	1	1	4	1	2	2	2	2	2	2	2	1	1	2	1	2	1	1	1	1	2	2	1	2	2	2	2	2	2	2	1	2	2	2	2	1	2	2	2	2	2	2	2	2	2	1
1	47	1	2	1	1	4	1	2	2	1	2	2	1	2	99	1	2	1	1	2	1	1	1	1	1	1	1	2	1	2	2	2	2	2	2	2	2	2	1	2	2	2	2	2	2	2	2	2	1
1	47	1	2	1	1	4	1	2	2	1	2	2	9	2	1	9	2	9	2	2	1	2	2	1	2	2	2	1	1	2	2	2	2	2	2	2	2	2	1	2	1	2	1	2	2	2	2	2	1
1	47	1	2	1	2	4	1	2	2	9	2	9	9	2	1	9	2	2	2	2	1	1	99.0012	1	2	1	2	2	1	2	1	2	2	1	1	2	2	2	1	2	1	2	1	1	2	2	2	2	1
1	47	1	1	1	2	3	1	2	2	2	2	2	2	2	1	1	2	2	2	2	1	1	1	1	2	1	1	2	2	2	2	2	2	1	2	2	2	2	2	2	2	2	1	2	2	2	2	2	1
1	47	1	1	1	2	2	1	2	2	9	2	99	1	2	1	2	2	9	2	2	1	2	2	2	2	9	9	2	2	2	2	2	2	1	1	2	1	2	2	2	1	2	1	1	2	2	2	2	1
1	47	1	1	1	2	2	1	2	2	1	2	2	1	2	1	1	2	2	2	2	1	1	1	99	2	2	1	2	2	2	2	2	2	2	1	2	2	2	1	2	1	2	1	2	2	2	2	2	1
1	47	1	1	1	2	3	2	2	2	9	2	1	1	2	1	1	2	2	2	2	1	2	2	1	2	1	1	2	2	2	2	2	2	1	2	2	2	2	1	2	2	2	2	2	2	2	2	2	1
1	47	1	2	1	2	2	2	1	2	2	9	2	2	1	1	2	2	2	2	2	1	2	2	1	2	9	2	2	2	2	2	2	1	2	2	2	2	2	2	2	2	2	2	2	1	2	2	2	1
1	47	1	2	1	2	2	1	2	2	2	2	2	2	2	1	2	2	2	2	2	1	2	2	2	2	1	1	2	2	2	2	2	2	1	1	2	1	2	1	1	1	1	1	1	2	2	2	2	1
1	47	1	2	1	2	1	1	2	2	2	2	2	1	1	2	2	2	2	2	2	2	2	2	2	2	1	1	2	2	2	2	2	2	2	1	2	2	2	2	2	2	2	1	2	2	2	2	2	1
1	47	1	2	1	2	1	1	2	9	2	2	2	2	2	2	1	2	2	2	1	9	9	9	2	9	1	2	1	2	2	2	2	2	2	2	1	2	2	1	2	2	2	2	2	2	2	2	2	1
1	47	1	2	1	2	2	1	2	2	2	2	2	2	2	2	1	2	2	2	2	2	2	2	2	2	2	2	2	2	2	2	2	1	1	2	1	2	2	1	1	1	1	1	1	2	2	2	2	1
1	47	1	2	1	2	3	1	2	2	9	2	2	2	2	1	2	2	2	2	2	2	2	2	2	2	2	2	2	2	2	2	2	2	1	2	2	1	2	2	2	1	2	1	1	2	2	2	2	1
1	47	1	2	1	1	4	1	2	9	2	2	2	2	2	1	1	2	1	2	2	1	1	1	1	1	1	1	2	2	1	2	2	2	2	2	2	2	2	2	2	1	2	1	2	2	2	2	2	1
1	47	1	2	1	1	2	1	2	2	2	2	2	2	2	1	9	2	2	2	2	1	2	2	2	2	2	2	2	2	2	2	2	2	1	2	2	2	2	2	2	2	2	1	2	2	2	2	2	1
1	47	1	2	1	1	2	2	2	2	9	9	9	9	9	1	2	2	9	9	9	9	9	9	9	9	9	9	2	2	2	1	2	2	2	2	2	2	2	2	2	2	2	1	2	2	2	2	2	2
1	47	1	2	1	1	3	1	2	2	2	2	2	2	2	1	1	2	2	1	1	1	2	2	2	2	2	2	2	2	2	2	2	2	2	1	2	2	2	1	2	2	2	2	2	2	2	2	2	1
1	35	2	1	1	4	4	1	2	2	2	2	2	2	2	1	2	2	2	1	1	2	1	2	2	1	2	2	1	2	2	2	2	2	2	2	2	2	2	2	1	2	2	2	2	2	2	2	2	2
1	47	1	1	1	1	1	1	2	2	2	2	2	2	2	1	1	2	2	2	2	2	2	2	2	2	2	1	2	2	2	2	2	2	2	2	1	1	2	2	2	1	2	2	2	2	2	2	2	1
2	7	1	2	1	1	2	1	2	2	2	2	2	2	9	2	1	2	9	1	9	2	9	9	9	9	9	9	2	2	1	2	2	2	2	2	2	2	99	2	2	2	2	2	2	1	2	1	2	1
2	7	1	1	1	1	3	1	2	2	9	9	1	1	2	1	2	2	1	2	2	1	2	2	9	9	1	9	2	2	2	2	2	2	2	1	2	2	99	1	2	2	2	2	2	2	2	2	2	1
2	7	1	1	1	1	1	1	2	2	9	2	9	9	2	1	9	2	1	9	9	9	2	1	1	1	9	2	2	2	2	2	2	2	1	2	2	2	99	1	2	2	2	2	2	2	2	2	2	1
2	7	1	1	1	1	1	1	2	2	9	2	9	2	2	9	2	2	1	2	9	1	2	1	1	2	2	9	2	2	2	2	2	2	1	1	2	2	99	2	2	1	1	1	2	2	2	2	2	1
2	7	1	2	2	1	3	1	2	2	2	2	2	2	2	1	2	2	1	2	2	1	2	2	2	2	9	2	2	2	2	2	2	2	2	1	1	2	99	1	2	2	2	1	2	2	2	2	2	1
2	7	1	2	1	1	1	1	2	2	2	9	2	9	2	1	2	2	2	2	9	9	9	9	9	2	9	9	2	2	2	2	2	2	1	1	1	2	99	1	1	1	1	2	2	2	2	2	2	1
2	7	1	1	1	1	4	1	2	2	9	2	2	9	2	1	9	2	1	2	9	1	9	9	9	2	1	1	2	2	2	2	2	2	1	1	1	1	99	1	1	1	2	1	1	2	2	2	2	1
2	7	1	2	1	1	2	1	2	2	2	2	2	9	2	2	1	2	9	9	9	1	9	9	9	9	9	9	2	2	2	1	2	2	1	2	2	2	99	2	2	2	2	2	2	1	2	1	2	1
2	7	1	2	1	1	4	1	2	2	2	2	2	9	2	9	2	2	2	2	9	9	9	9	2	2	2	2	2	2	2	2	2	2	1	1	1	1	99	1	1	1	1	1	1	2	2	2	2	1
2	7	1	1	1	1	4	1	2	2	2	2	99	9	9	1	1	2	9	2	1	1	9	2	2	9	1	1	2	2	1	2	2	2	1	2	2	2	99	1	2	2	2	1	2	2	2	2	2	1
2	7	1	1	2	1	1	9	2	2	9	2	2	9	9	1	2	2	1	9	9	1	1	1	2	2	1	2	2	2	2	2	2	2	2	1	2	2	99	2	2	2	2	1	2	2	2	2	2	1
2	7	1	2	1	1	2	1	2	2	1	2	2	1	2	1	1	2	1	2	2	2	9	9	1	2	1	1	2	2	2	1	2	2	1	1	2	2	99	1	2	2	1	1	2	2	2	2	2	1
2	7	1	1	2	1	1	1	2	2	2	2	2	1	2	1	9	2	1	2	1	1	1	1	1	2	1	2	1	2	1	2	2	1	1	2	1	1	99	1	2	1	2	1	1	2	2	2	2	2
2	7	1	2	1	1	1	1	2	2	2	2	2	1	2	1	9	2	1	2	1	1	2	2	1	2	1	1	2	2	2	2	2	2	1	1	2	1	99	1	2	2	2	1	1	2	2	2	2	1
2	7	1	1	1	1	3	1	2	2	2	2	2	1	2	10	9	2	1	2	1	2	1	1	1	2	1	1	2	2	1	1	2	2	1	1	2	2	99	1	2	2	2	1	2	2	2	2	2	1
2	7	1	1	1	1	3	1	9	2	2	9	2	1	2	9	1	2	2	2	2	9	1	1	1	2	1	1	2	2	2	2	2	2	1	1	1	2	99	1	2	2	1	2	2	2	2	2	2	1
2	7	1	2	1	1	4	1	2	2	9	2	2	1	2	1	9	2	1	2	9	1	9	9	2	2	1	2	2	2	2	2	2	2	1	1	2	2	99	1	2	1	2	1	1	2	2	2	2	1
2	7	1	1	1	1	4	1	1	2	9	2	1	9	1	9	1	2	1	2	2	2	9	2	9	9	2	9	2	1	1	2	2	2	1	2	2	2	99	2	2	1	2	2	2	1	2	2	2	2
2	7	1	2	1	2	4	1	2	2	2	2	2	1	2	1	9	2	1	2	2	1	2	2	2	2	9	2	2	2	2	2	2	2	1	1	2	2	99	1	2	2	2	2	1	2	2	2	2	1
2	7	1	2	2	2	4	1	2	2	2	2	2	1	2	1	2	2	1	2	2	1	1	1	1	2	1	2	2	2	2	2	2	2	1	1	2	2	99	1	2	1	2	1	2	2	2	2	2	1
2	7	1	1	2	2	4	1	2	2	9	2	9	9	2	1	2	2	1	2	1	9	9	1	2	1	1	2	2	2	2	2	2	2	1	1	2	1	99	1	2	1	2	1	2	2	2	2	2	1
2	7	1	2	3	2	4	1	2	2	2	2	2	1	2	1	2	2	1	2	2	1	2	2	1	2	1	1	2	1	2	2	2	2	2	1	2	2	99	1	2	1	1	1	1	2	2	2	2	1
2	7	1	2	3	2	4	1	2	2	2	2	2	2	2	1	2	2	1	2	2	1	2	2	2	2	2	2	2	2	2	2	2	2	1	1	1	2	99	1	2	1	1	1	1	2	2	2	2	2
2	7	1	1	2	2	4	1	2	2	9	2	2	9	2	1	2	2	1	2	2	1	2	2	1	2	1	2	2	2	2	2	2	2	1	1	2	1	99	1	1	1	1	2	2	2	2	2	2	1
2	7	1	1	2	2	4	1	2	2	1	2	2	9	2	1	2	2	2	1	2	1	2	2	1	2	2	2	2	2	2	2	2	2	1	1	2	1	99	1	2	1	2	1	2	2	2	2	2	1
2	7	1	2	2	2	4	1	2	2	9	2	9	9	2	1	9	2	1	2	9	1	9	9	2	2	9	2	2	2	2	2	2	2	1	1	2	2	99	2	2	2	2	1	1	1	2	2	2	1
2	7	1	1	2	2	3	1	2	2	1	2	2	1	2	1	1	2	1	2	1	1	2	2	1	2	1	1	2	2	2	2	2	2	1	1	2	2	99	1	2	1	1	1	2	2	2	2	2	1
2	7	1	2	2	2	3	1	2	2	9	2	2	9	1	1	1	2	1	2	9	1	1	1	1	2	2	2	2	2	2	2	2	2	1	1	2	2	99	1	2	2	1	2	2	2	2	2	2	1
2	7	1	1	2	2	4	1	2	9	2	1	2	9	2	1	1	2	1	2	2	1	9	2	1	2	9	1	2	1	2	2	2	2	1	1	2	2	99	1	2	1	1	1	2	2	2	2	2	1
2	7	1	2	1	2	4	1	9	2	1	2	9	9	2	1	2	2	2	2	2	1	9	9	2	2	1	2	2	2	2	2	2	2	1	1	2	1	99	1	1	1	1	1	2	2	2	2	2	1
2	7	1	2	2	2	2	1	2	2	1	2	2	1	2	1	1	2	1	2	2	1	1	1	1	2	2	2	2	2	2	1	2	2	1	1	2	2	99	1	2	1	2	1	1	2	2	2	2	1
2	7	1	2	2	2	4	1	2	2	1	2	2	1	2	1	2	2	9	9	9	2	2	9	2	2	1	2	2	2	2	1	2	2	1	1	2	2	99	1	2	1	2	1	1	2	2	2	2	1
2	7	1	2	2	2	4	1	2	2	2	9	2	2	2	1	9	2	1	2	2	1	2	2	2	2	9	1	2	2	2	2	2	2	1	1	2	2	99	1	2	2	2	1	1	2	2	2	2	1
2	5	1	1	1	1	1	1	2	2	9	1	2	1	2	1	2	2	1	2	1	1	2	1	1	1	2	1	1	2	1	2	2	2	1	1	1	2	99	2	2	1	2	1	1	2	2	2	2	1
2	5	1	2	1	1	1	1	2	2	9	9	2	1	99	9	2	2	2	2	9	1	9	9	1	2	1	2	2	2	2	2	2	2	1	2	2	2	99	1	2	1	2	1	2	2	2	2	2	1
2	5	1	99	1	1	2	1	1	2	9	2	2	1	9	1	2	2	2	2	9	1	9	9	2	2	1	2	2	2	2	2	2	2	1	1	1	2	99	1	1	1	2	1	1	2	2	2	2	1
2	5	1	2	1	1	4	1	2	2	9	2	2	1	2	1	9	2	9	2	9	1	9	9	9	2	9	1	2	2	2	2	2	2	2	1	2	2	99	1	2	2	2	2	2	2	2	2	2	1
2	5	1	2	1	1	3	1	2	2	9	2	2	1	9	9	2	2	1	2	9	1	9	9	2	2	1	1	2	2	2	2	2	2	1	1	2	2	99	1	2	1	2	1	2	2	2	2	2	1
2	5	1	1	1	1	4	1	2	2	9	2	2	1	2	1	9	2	1	2	9	1	2	1	9	2	1	9	2	2	2	2	2	2	1	2	2	2	99	2	2	1	2	2	2	2	2	2	2	1
2	5	1	1	2	1	4	1	9	2	9	2	9	2	9	1	9	2	9	2	2	1	9	9	9	2	1	9	2	2	2	2	2	2	2	1	2	2	99	2	2	2	2	1	2	2	2	2	2	1
2	5	1	2	1	1	2	1	2	2	9	2	9	9	2	1	9	9	2	2	2	1	9	1	9	2	1	1	2	2	2	1	2	2	1	1	2	1	99	2	2	2	1	2	2	1	2	2	1	1
2	5	1	1	1	1	1	1	2	2	9	2	2	9	2	1	1	2	9	2	2	1	1	1	2	2	1	2	2	2	2	1	2	2	1	2	2	2	99	1	2	1	2	2	1	2	2	2	2	1
2	5	1	2	1	1	4	1	2	2	9	2	9	1	2	1	1	1	9	1	2	9	9	9	9	1	2	2	2	2	2	2	2	2	1	1	2	2	99	1	2	1	2	1	2	2	2	2	2	1
2	5	1	2	1	1	3	1	9	2	9	2	9	9	2	1	1	2	1	2	1	1	1	1	9	9	1	2	2	2	2	2	2	2	2	1	2	2	99	1	2	1	2	2	2	1	2	2	2	1
2	5	1	1	3	2	4	1	2	2	9	2	2	1	2	1	9	2	1	2	2	1	2	1	1	2	9	1	2	2	2	2	2	2	2	1	1	2	99	2	2	1	2	2	2	2	2	2	2	2
2	5	1	2	1	2	4	1	2	2	2	2	2	2	2	1	2	2	2	9	1	2	2	1	2	1	2	2	2	1	2	2	1	2	2	2	1	2	99	2	2	1	2	1	2	2	2	2	2	1
2	5	1	2	1	2	4	1	2	2	1	2	2	1	2	1	1	2	1	2	9	1	2	2	1	2	9	9	2	2	2	2	2	2	1	2	2	2	99	1	2	2	2	2	2	2	2	2	2	1
2	5	1	1	3	2	3	1	2	2	1	2	2	1	2	1	2	2	2	2	1	1	1	1	1	1	2	1	2	2	2	2	2	2	1	1	1	2	99	1	2	1	1	1	1	2	2	2	2	1
2	5	1	1	2	2	4	2	2	2	2	2	2	1	2	1	2	2	1	2	1	1	2	2	2	2	1	2	2	2	1	1	2	1	1	1	2	2	99	1	2	1	2	1	1	2	2	2	2	1
2	5	1	1	1	2	4	1	2	2	2	2	2	1	2	1	9	2	1	2	9	1	2	2	9	2	1	9	2	2	2	1	2	2	1	1	1	2	99	1	1	1	2	1	1	2	2	2	2	1
2	5	1	1	3	2	4	1	2	2	2	2	2	9	2	1	9	2	2	2	99	1	9	9	1	2	2	1	1	2	2	2	2	2	2	1	2	2	99	1	2	2	2	1	2	2	2	2	2	1
2	5	1	1	2	2	4	1	2	2	2	2	9	2	99	1	2	2	2	2	9	1	9	9	1	1	1	1	2	1	2	2	2	2	2	2	2	2	99	1	2	2	2	2	2	2	2	2	2	1
2	5	1	1	1	2	4	1	9	9	9	2	9	2	99	1	2	9	9	2	9	1	2	1	9	2	1	2	2	2	2	1	2	2	1	2	2	2	99	1	2	1	2	1	2	2	2	2	2	1
2	5	1	2	2	2	2	1	2	2	1	2	2	2	2	1	9	2	1	2	1	1	9	1	1	2	1	1	2	2	2	2	2	2	1	1	2	1	99	1	2	1	1	2	2	2	2	2	2	1
2	5	1	2	1	2	4	1	2	2	1	2	2	2	2	1	1	2	1	2	1	1	2	2	1	2	1	1	2	2	2	2	2	2	2	1	2	2	99	2	2	1	2	2	2	2	2	2	2	1
2	5	1	1	2	2	3	1	2	2	2	2	2	9	2	1	1	2	9	2	2	1	9	9	2	2	1	2	2	2	2	2	2	2	1	1	2	2	99	1	2	1	1	1	2	2	2	2	2	1
2	5	1	1	1	2	4	1	2	2	1	2	2	1	2	1	9	2	9	2	9	1	1	1	9	2	1	1	2	2	2	2	2	2	1	2	2	2	99	1	2	2	2	2	2	2	2	2	2	1
2	5	1	2	2	2	4	1	2	2	9	2	2	1	2	8	1	2	9	2	1	1	9	9	1	2	1	1	2	2	2	2	2	2	1	1	1	1	99	1	1	1	1	2	1	1	2	2	2	1
2	5	1	1	3	2	4	1	2	9	2	2	2	9	2	1	2	2	1	2	1	1	2	2	1	2	1	2	2	2	2	2	2	2	1	2	2	2	99	2	2	1	1	2	2	2	2	2	2	1
2	5	1	2	1	2	4	1	2	9	9	2	2	9	1	1	1	2	9	2	2	1	2	2	1	2	9	1	2	2	2	2	2	2	1	2	2	1	99	1	2	1	2	1	1	2	2	2	2	1
2	5	1	2	1	2	2	2	1	2	2	1	2	2	2	1	2	2	1	2	1	1	2	2	2	2	1	2	2	2	2	2	2	2	1	1	2	2	99	1	2	1	1	1	1	2	2	2	2	1
2	5	1	2	1	2	4	1	2	2	9	2	2	1	2	1	1	2	1	2	9	1	1	1	9	2	1	1	2	2	2	2	2	2	1	1	1	1	99	1	2	1	1	1	2	2	2	2	2	1
2	5	1	2	4	2	2	1	1	2	2	2	1	99	2	5	9	2	1	2	2	9	1	1	1	1	9	9	2	1	2	2	2	2	1	1	1	1	99	1	2	2	2	2	2	2	2	2	2	1
2	5	1	2	1	2	4	1	2	2	2	2	2	1	2	1	2	2	9	2	2	1	1	2	1	2	1	2	2	2	2	2	1	2	2	2	2	2	99	1	2	1	2	1	1	2	2	2	2	1
2	5	1	2	1	2	4	1	2	2	9	9	9	2	2	1	9	2	9	2	9	1	9	9	9	2	1	1	2	2	2	2	2	2	1	1	2	1	99	1	2	1	2	1	1	2	2	2	2	1
2	5	1	1	2	2	4	1	2	2	2	2	2	99	99	1	2	2	9	2	2	1	2	1	1	2	1	2	2	2	2	2	2	2	1	1	1	1	99	1	1	1	2	1	1	2	2	2	2	1
2	6	1	99	1	1	3	1	2	2	9	9	9	2	2	1	9	2	99	2	9	1	9	9	1	2	2	2	2	2	2	2	2	2	2	1	2	2	99	1	2	2	2	1	2	2	2	2	2	1
2	6	1	99	1	1	4	1	2	2	2	2	2	1	2	1	1	2	9	2	2	1	1	1	1	2	1	2	2	2	2	2	2	2	2	1	2	2	99	1	2	1	2	1	1	1	2	2	2	1
2	6	1	1	1	1	4	1	2	2	9	2	9	2	9	99	1	2	2	2	9	9	2	9	1	2	9	2	2	2	2	1	2	2	1	1	2	2	99	1	2	1	2	2	2	2	2	2	2	1
2	6	1	1	1	1	3	1	2	2	2	2	2	2	1	1	2	2	1	2	1	1	2	1	1	2	99	1	2	2	2	2	2	2	1	1	2	2	99	1	2	1	2	2	2	2	2	2	2	1
2	6	1	1	1	1	4	1	2	2	2	2	2	9	2	1	2	2	2	2	2	1	2	2	1	1	1	99	2	2	1	2	2	2	2	2	2	2	99	1	2	2	2	2	2	2	2	2	2	1
2	6	1	2	1	1	3	1	2	2	2	2	2	2	2	1	2	2	1	2	2	1	2	2	1	2	2	2	1	2	2	2	2	2	1	1	2	1	99	2	2	2	2	2	2	1	1	1	2	1
2	6	1	2	3	1	4	1	2	2	2	2	2	9	2	99	1	2	2	2	2	9	9	1	1	2	2	2	2	2	2	1	2	2	1	1	1	2	99	1	2	1	2	1	2	2	2	2	1	1
2	6	1	1	1	1	4	1	2	2	2	2	2	9	9	1	2	2	9	2	9	9	9	9	9	2	9	9	2	2	2	2	2	2	1	2	2	2	99	2	2	1	2	1	2	2	2	2	2	1
2	6	1	2	1	1	4	1	2	2	1	2	2	1	2	1	2	2	1	2	2	1	2	2	2	2	2	1	2	2	2	2	2	2	1	1	1	2	99	1	1	1	2	1	2	2	2	2	2	1
2	6	1	2	1	1	4	1	2	2	9	2	9	1	2	1	2	2	9	2	2	1	1	1	2	2	2	2	2	2	2	1	2	1	1	2	2	2	99	1	2	1	2	1	2	2	2	2	2	1
2	6	1	2	2	1	2	1	2	2	9	2	2	9	2	1	1	2	9	2	9	2	9	9	1	9	9	2	2	2	2	1	2	1	2	2	2	2	99	1	1	1	2	1	2	2	2	2	2	1
2	6	1	2	1	1	3	1	2	2	2	2	2	9	2	1	2	2	2	2	1	1	99	2	1	2	1	1	2	2	2	2	2	2	2	1	2	2	99	1	2	2	2	2	2	2	2	2	2	1
2	6	1	2	1	2	4	1	2	2	2	2	2	1	2	1	2	2	1	2	2	2	2	2	2	1	2	2	2	1	2	1	2	2	1	2	2	2	99	1	2	1	2	1	1	2	2	2	2	1
2	6	1	2	1	2	2	1	2	2	1	9	2	9	2	1	1	2	9	2	9	1	2	2	1	9	1	9	2	1	2	2	2	2	1	1	1	1	99	1	2	1	1	1	2	2	2	2	2	1
2	6	1	2	1	2	4	1	2	2	1	2	2	1	2	1	1	2	9	2	2	1	9	9	1	2	1	1	2	1	2	2	2	2	1	1	2	2	99	1	2	1	2	1	1	2	2	2	2	1
2	6	1	2	1	2	4	1	2	2	2	2	2	9	2	1	1	2	1	2	2	1	1	2	1	2	9	2	2	2	2	2	2	2	1	1	1	2	99	1	1	1	1	2	2	2	2	2	2	1
2	6	1	2	1	2	4	1	2	2	2	2	2	1	99	1	2	2	1	2	2	1	1	1	2	1	2	2	2	2	2	2	2	2	1	1	2	2	99	1	2	1	1	2	2	2	2	2	2	1
2	6	1	2	1	2	4	1	2	2	1	2	2	1	2	1	9	2	2	2	2	1	2	2	2	2	1	9	2	2	2	2	2	2	1	1	2	1	99	1	2	1	2	1	1	2	2	2	2	1
2	6	1	1	2	2	4	1	2	2	1	2	2	9	2	1	2	2	2	2	2	1	1	2	1	2	9	2	2	2	2	2	2	2	2	1	1	2	99	1	1	1	2	1	1	2	2	2	2	1
2	6	1	2	1	2	4	2	2	2	2	2	2	9	2	1	9	2	9	2	2	1	9	9	1	2	9	1	2	1	2	2	2	2	1	2	2	2	99	1	2	2	1	1	1	2	2	2	2	1
2	6	1	2	2	2	3	1	2	2	9	2	9	1	2	2	1	2	1	2	2	1	1	1	9	2	1	1	2	2	2	2	2	2	1	1	1	2	99	2	2	2	2	2	2	1	1	1	2	1
2	6	1	2	1	2	4	1	2	2	9	2	2	9	2	1	1	2	1	2	9	1	1	1	9	2	1	2	2	2	2	2	2	2	1	1	1	2	99	1	2	1	2	1	1	2	2	2	2	1
2	10	2	2	1	3	4	1	9	2	1	1	2	1	9	9	2	1	2	9	1	1	2	2	1	2	9	1	2	2	2	2	2	1	1	1	2	1	99	1	2	2	2	1	2	2	2	2	2	1
2	10	2	2	1	3	4	1	9	2	9	2	2	1	2	1	9	2	2	9	9	1	9	2	1	2	1	9	2	2	2	2	2	2	2	1	2	2	99	2	2	2	2	2	2	2	2	2	1	1
2	10	2	1	3	4	4	1	1	2	1	2	1	1	9	3	1	2	2	9	2	1	1	9	2	1	9	1	1	2	2	1	1	2	1	2	2	1	99	1	1	1	2	1	2	2	2	2	2	2
2	10	2	2	3	4	4	1	2	2	9	2	2	1	2	1	1	2	9	2	2	1	2	2	1	2	1	2	2	2	2	2	2	2	1	2	2	2	99	2	2	1	2	2	2	2	2	2	2	1
2	10	2	2	6	4	4	1	9	1	2	1	1	1	2	2	1	1	1	1	1	1	1	1	9	9	1	9	2	2	2	2	2	2	2	1	2	2	99	1	2	2	2	2	2	2	2	2	2	2
2	10	2	2	3	4	4	1	2	2	9	9	9	9	1	1	1	2	1	2	1	1	9	2	1	2	9	1	2	1	2	2	2	2	1	1	1	1	99	1	1	1	1	1	1	1	2	2	2	1
2	10	2	1	3	4	3	1	1	2	9	2	2	1	2	1	1	2	2	2	1	1	2	2	1	1	1	1	2	2	2	2	2	2	1	2	2	2	99	2	1	2	2	2	2	2	2	2	2	1
2	10	2	2	4	4	4	1	1	2	1	9	99	1	9	9	1	2	2	2	1	2	1	1	2	2	1	2	1	1	2	2	2	2	1	2	2	2	99	2	2	2	2	1	2	2	2	2	2	1
2	10	2	1	3	4	4	1	1	9	9	2	1	1	2	1	1	9	2	1	1	1	9	1	1	2	2	2	2	1	1	2	2	2	2	1	2	1	99	1	2	2	2	1	1	1	1	1	1	1
2	10	2	2	3	4	3	1	9	2	9	9	9	1	1	1	1	2	1	2	1	1	2	2	2	2	1	1	2	2	2	2	2	2	1	1	2	1	99	1	1	1	1	1	2	2	2	2	2	1
2	10	2	2	6	4	4	1	2	2	9	2	9	1	2	1	1	2	2	2	9	2	2	1	2	2	1	2	2	2	2	2	2	2	2	1	2	2	99	2	1	2	2	2	2	2	2	2	2	3
2	10	2	99	3	4	4	1	9	2	1	1	1	1	2	9	1	2	1	2	1	1	1	1	1	2	9	1	2	2	2	2	2	1	1	2	2	1	99	1	2	2	2	1	2	2	2	2	2	3
2	10	2	99	3	4	4	1	2	2	9	2	2	9	1	9	1	1	2	2	2	1	2	2	1	2	2	1	2	2	1	2	2	2	2	2	1	2	99	1	1	2	2	1	2	2	2	2	2	1
2	10	2	99	3	4	4	1	9	2	9	1	1	1	2	2	2	2	1	2	9	1	9	9	1	2	1	1	1	2	2	2	2	2	2	1	2	2	99	1	2	2	2	1	2	2	2	2	2	3
2	10	2	99	3	4	4	1	9	9	1	1	1	1	2	1	1	9	1	1	1	1	1	1	1	1	1	9	2	2	1	2	2	2	2	1	2	1	99	1	2	2	1	1	1	2	2	2	2	3
2	10	2	1	3	4	4	1	1	9	1	2	2	9	1	15	1	2	2	2	1	1	2	2	1	2	9	1	2	1	2	2	2	1	2	1	2	1	99	1	1	2	2	1	2	2	2	2	2	1
2	10	2	2	3	4	4	1	1	2	2	1	1	9	1	1	1	1	2	1	1	9	9	2	1	1	1	1	2	2	1	2	2	2	2	1	2	1	99	1	1	1	2	1	2	2	2	1	2	3
2	10	2	2	4	4	4	1	2	2	9	2	2	9	2	9	1	2	2	9	9	1	9	9	1	9	1	1	2	2	2	2	2	2	1	2	2	2	99	1	2	2	2	2	2	2	2	2	2	1
2	10	2	1	4	4	4	2	1	1	2	1	1	2	2	3	1	1	2	1	2	1	1	1	1	1	1	1	2	1	2	2	2	2	2	2	2	2	99	2	2	2	2	2	2	1	2	2	2	1
2	10	2	99	5	4	3	1	2	2	2	2	2	2	2	1	1	2	1	9	9	1	9	9	9	9	2	9	2	2	2	2	2	2	2	1	2	2	99	2	2	2	1	2	2	2	2	2	2	3
2	10	2	99	2	4	4	1	2	2	1	1	1	2	99	3	1	2	1	1	1	1	2	2	1	2	2	2	2	2	1	2	2	2	2	1	2	1	99	1	1	1	1	1	1	2	2	2	2	3
2	10	2	2	4	4	4	1	2	2	9	2	9	1	2	5	9	2	2	2	2	1	9	1	1	2	1	1	2	1	1	1	2	2	1	2	2	1	99	1	2	2	1	1	1	2	2	2	2	1
2	10	2	2	6	4	4	1	9	9	1	2	2	1	2	9	1	2	9	9	9	1	2	2	1	1	9	1	2	2	2	2	2	2	1	1	1	1	99	2	2	2	2	2	2	2	1	2	2	1
2	10	2	2	5	4	4	1	2	2	9	1	1	1	2	1	1	2	2	2	1	1	1	1	1	2	1	1	2	1	2	2	2	2	2	2	2	2	99	1	2	2	2	1	2	2	2	2	2	1
2	10	2	1	3	4	4	1	2	2	9	9	2	1	2	1	1	2	9	2	1	1	2	2	1	2	1	1	2	2	2	2	2	1	2	1	2	2	99	1	2	2	2	1	2	2	2	2	2	1
2	10	2	2	3	6	4	1	2	2	1	2	2	1	2	1	1	2	2	2	2	1	2	2	1	2	1	2	2	2	2	2	2	2	1	1	2	1	99	1	1	1	1	1	1	2	2	2	2	1
2	10	2	2	6	6	4	1	2	2	1	9	2	9	9	2	1	2	1	9	9	1	9	9	1	2	1	1	2	1	2	2	2	2	1	1	1	2	99	1	2	2	1	1	1	2	2	2	2	1
2	10	2	2	4	6	4	1	1	2	2	9	9	1	2	10	1	2	2	1	1	1	1	1	1	2	9	1	1	2	2	2	2	2	2	2	2	2	99	1	2	2	2	2	2	2	2	2	2	2
2	10	2	2	4	6	4	1	1	1	2	1	1	1	2	1	1	9	2	1	1	1	1	1	2	1	2	1	1	2	2	1	2	2	2	2	2	2	99	2	2	2	2	2	1	2	2	1	2	1
2	10	2	2	6	6	4	1	1	2	1	2	1	1	2	8	1	2	1	1	1	1	2	1	1	1	1	1	2	1	2	2	2	2	2	2	2	1	99	2	2	2	2	1	2	2	2	2	2	1
2	10	2	2	4	7	4	1	9	2	1	2	2	1	99	1	9	2	2	9	9	1	2	2	9	2	9	1	2	2	2	2	2	2	1	2	2	2	99	2	2	2	2	2	1	2	2	2	2	1
2	10	2	2	3	6	4	1	2	1	1	2	2	1	2	7	1	1	2	1	1	1	2	2	2	1	2	1	1	1	1	1	1	1	2	2	2	2	99	1	1	1	1	1	1	1	1	2	1	1
2	10	2	2	5	6	4	1	2	2	9	1	1	1	2	7	1	2	1	1	1	1	2	9	1	9	9	1	2	2	2	2	2	2	2	1	2	1	99	1	1	2	2	2	2	2	2	2	2	1
2	10	2	2	6	6	4	2	1	1	2	1	1	1	1	7	1	1	2	2	1	2	1	1	2	1	2	1	2	1	2	1	2	2	2	2	2	2	99	1	2	2	2	2	2	2	2	2	2	2
2	10	2	2	6	7	4	1	2	9	1	2	1	9	2	9	1	2	2	2	2	1	9	9	1	1	2	1	2	2	2	2	2	2	1	2	2	2	99	2	2	2	2	1	2	2	2	2	2	1
2	10	2	1	5	6	4	1	2	2	1	2	2	1	2	10	1	2	1	2	2	1	2	2	1	2	1	1	2	2	2	2	2	2	2	1	2	2	99	2	2	2	2	1	2	2	2	2	2	2
2	10	2	1	6	7	4	1	2	2	1	2	2	1	2	1	1	2	2	2	2	1	2	2	1	2	2	1	2	2	2	2	2	2	1	1	1	1	99	1	1	1	1	1	1	1	2	2	2	1
2	10	2	1	6	7	4	1	2	2	1	2	2	1	1	1	1	2	1	2	1	1	2	2	1	2	1	1	2	2	2	2	2	2	2	1	2	2	99	2	2	1	2	2	2	2	2	2	2	1
2	10	2	1	5	7	4	1	2	2	9	9	2	1	2	9	1	2	9	2	1	1	2	2	9	2	1	1	2	2	2	2	2	2	2	1	1	1	99	1	1	1	1	1	1	2	2	2	2	1
2	10	2	1	5	6	4	1	9	9	1	2	1	2	9	1	9	9	2	1	9	1	9	1	2	1	2	1	2	1	1	1	1	2	2	2	2	2	99	2	2	2	2	2	2	2	2	1	2	2
2	11	3	2	8	4	1	2	2	1	2	1	2	2	2	4	1	2	1	2	2	1	2	2	1	2	2	1	2	2	2	2	2	2	1	1	1	2	99	1	1	1	1	1	1	2	2	2	2	1
2	11	3	1	6	8	2	1	2	2	9	2	2	9	2	2	9	2	2	2	2	1	2	9	9	2	9	9	2	2	2	2	2	2	1	2	2	2	99	1	2	2	2	2	2	2	2	2	2	1
2	11	3	2	6	8	4	1	1	9	2	2	1	2	9	3	1	2	2	1	1	1	1	1	1	2	1	1	1	2	2	2	2	2	2	2	2	2	99	2	1	2	2	2	2	2	2	2	2	2
2	11	3	2	6	7	4	1	9	2	1	9	9	1	2	1	9	2	2	2	1	1	1	1	2	1	1	1	2	2	2	2	2	2	1	1	2	1	99	1	1	2	2	1	1	2	2	2	2	1
2	11	3	1	6	8	4	1	2	2	1	2	9	2	9	9	1	2	2	1	2	1	2	2	1	2	1	1	2	2	2	2	2	2	1	1	1	1	99	1	1	1	1	1	1	2	2	2	2	1
2	11	3	2	6	2	2	1	1	2	1	1	9	1	2	99	1	99	2	1	1	1	9	1	1	1	9	2	2	1	2	2	2	2	2	1	2	1	99	1	2	1	2	2	2	2	2	2	2	3
2	11	3	2	8	7	4	1	2	9	1	9	1	1	2	9	1	2	2	2	1	1	2	2	1	1	1	2	2	1	1	2	2	2	2	1	2	1	99	1	2	1	1	1	1	2	2	2	2	1
2	11	3	2	4	8	4	1	9	2	9	2	2	1	2	9	1	2	2	2	1	1	99	1	1	2	1	1	2	2	2	2	2	2	1	2	2	2	99	2	1	2	2	2	2	2	2	2	2	1
2	11	3	2	6	7	4	1	2	2	1	2	2	1	2	2	1	2	2	2	1	1	1	1	1	2	1	1	2	2	2	1	2	2	2	2	2	2	99	2	2	2	2	2	1	2	2	2	2	1
2	11	3	2	6	8	4	1	1	9	1	1	1	1	2	2	1	1	2	2	1	1	1	1	1	9	1	2	2	1	1	2	2	2	1	2	2	2	99	1	2	2	1	2	2	2	2	1	2	2
2	11	3	1	8	8	4	1	1	2	1	9	2	1	2	2	1	2	2	1	9	1	2	2	1	1	2	1	2	1	1	2	2	2	2	2	2	1	99	2	2	2	1	1	1	2	1	1	2	2
2	11	3	2	6	8	4	1	9	9	1	9	9	1	9	1	2	2	1	9	1	1	1	1	1	1	9	1	2	1	2	1	2	2	2	2	2	1	99	1	2	2	1	1	1	2	2	1	2	1
2	11	3	2	6	8	4	1	2	2	9	2	9	1	2	1	9	2	2	2	2	1	2	9	1	2	9	1	1	2	2	2	2	2	1	1	2	2	99	1	2	1	2	2	2	2	2	2	2	3
2	11	3	1	6	8	4	1	2	2	2	9	1	9	2	1	9	2	2	2	9	1	9	9	2	2	1	1	2	2	2	2	2	2	1	2	2	2	99	1	2	1	2	2	2	2	2	2	2	1
2	11	3	2	4	8	4	1	1	2	2	2	1	2	2	99	1	2	2	2	2	1	2	1	1	2	1	1	2	2	2	2	2	2	1	2	2	2	99	1	2	2	1	1	2	2	2	2	2	2
2	11	3	2	6	8	4	1	2	2	9	2	9	1	2	1	9	2	2	9	9	1	2	2	1	9	9	9	2	2	2	2	2	2	1	1	1	1	99	1	1	1	1	1	2	2	2	2	2	1
2	11	3	2	6	8	4	1	2	2	2	2	2	9	2	1	9	2	2	2	2	1	2	2	1	2	1	2	2	2	2	2	2	2	1	1	2	1	99	1	1	1	1	1	1	2	2	2	2	1
2	11	3	2	8	8	4	1	1	2	1	9	1	1	2	8	1	1	2	9	1	1	9	1	1	1	1	1	1	2	1	2	2	2	2	2	2	2	99	1	2	2	2	1	2	2	2	2	2	3
2	11	3	2	5	8	4	1	2	9	1	9	9	1	2	11	1	9	2	9	9	2	2	1	2	2	1	1	2	1	2	2	2	2	2	1	2	1	99	1	2	2	1	1	2	2	2	2	2	3
2	11	3	2	4	8	4	1	2	2	1	2	2	1	2	9	1	2	2	2	2	1	2	9	1	2	9	9	1	1	2	2	2	2	2	2	2	2	99	1	2	2	2	2	2	2	2	2	2	1
2	11	3	2	8	9	3	1	2	99	1	2	2	1	2	2	1	2	2	99	2	1	2	2	1	1	9	1	2	2	2	2	2	2	1	2	1	2	99	1	2	2	1	2	1	2	2	2	2	1
2	11	3	1	6	9	4	2	1	1	2	1	1	2	1	5	2	2	1	2	2	1	2	1	2	2	1	2	2	2	2	2	1	1	2	2	2	2	99	1	2	2	2	2	2	2	2	2	2	2
2	11	3	2	5	9	3	1	2	2	2	2	2	1	2	1	1	2	1	2	2	9	2	2	1	1	1	1	2	2	2	2	2	2	2	1	2	1	99	1	2	2	2	2	2	2	2	2	2	1
2	11	3	2	5	9	4	1	9	2	9	9	9	1	2	9	9	2	1	2	9	1	2	2	1	9	2	1	2	2	2	2	2	2	2	1	2	2	99	1	2	2	2	2	2	2	2	2	2	1
2	11	3	2	6	9	4	1	1	9	9	2	9	9	1	7	1	1	2	1	1	9	2	2	2	2	9	2	1	2	1	1	2	2	2	2	2	2	99	1	2	1	1	2	2	2	2	2	2	2
2	11	3	2	6	9	4	1	1	2	2	1	2	9	2	99	1	2	2	1	1	1	1	1	1	2	2	1	1	2	2	2	2	2	2	2	2	2	99	2	2	2	2	2	1	2	2	2	2	2
1	18	1	2	99	1	4	1	2	2	2	1	2	1	2	10	1	2	1	2	2	1	2	2	2	2	2	2	2	2	2	2	2	2	2	1	2	2	99	2	2	2	2	1	2	2	2	2	2	1
1	18	1	2	3	2	4	1	2	2	9	2	2	9	2	1	2	2	2	2	2	1	2	2	9	9	1	9	1	2	2	2	2	2	1	2	2	2	99	1	2	2	2	2	1	2	2	2	2	1
1	18	1	1	1	1	3	1	2	2	1	2	2	1	2	1	9	2	1	2	9	2	1	2	1	1	1	2	2	1	1	2	2	1	2	2	2	2	99	1	1	2	2	2	2	2	2	2	2	1
1	18	1	2	1	2	4	1	9	2	9	2	9	1	1	1	9	2	1	1	9	1	9	9	1	1	1	9	2	2	1	1	2	2	1	1	1	2	99	1	2	2	2	1	1	2	2	2	2	1
1	18	1	2	1	1	4	1	2	2	1	2	1	1	99	2	9	1	2	2	1	1	1	1	1	1	1	1	2	2	1	2	2	2	2	2	2	2	99	2	2	2	2	2	2	2	2	1	2	2
1	18	1	99	1	2	4	2	2	2	2	2	2	9	2	99	2	2	2	2	2	1	9	2	2	2	9	2	2	2	2	2	2	2	1	2	2	2	99	1	2	2	2	2	2	2	2	2	2	1
1	18	1	2	1	2	4	1	2	2	9	2	1	1	2	1	1	2	2	2	1	1	2	1	1	2	9	1	2	2	2	2	2	2	1	2	2	2	99	2	2	2	2	1	2	2	2	2	2	1
1	18	1	1	1	2	4	1	9	2	9	2	9	9	2	1	1	2	9	2	2	1	9	9	1	9	1	2	2	2	2	2	2	2	1	1	2	2	99	1	1	1	1	1	2	2	2	2	2	1
1	18	1	2	3	2	4	1	9	2	1	2	9	1	2	1	1	2	1	2	1	9	2	1	1	9	1	2	2	2	2	2	2	2	2	1	1	2	99	1	2	2	2	2	2	2	2	2	2	1
1	18	1	1	1	1	4	1	9	2	2	9	9	2	9	1	1	1	2	1	2	9	1	9	9	9	9	9	1	2	2	2	2	2	2	2	2	2	99	1	2	2	2	2	2	2	2	2	2	1
1	18	1	1	1	2	4	1	1	1	1	1	1	1	1	1	1	2	1	2	2	1	1	1	1	2	1	9	2	2	2	1	2	2	2	2	2	1	99	1	2	2	2	1	2	2	2	2	2	1
1	18	1	1	2	2	4	2	2	2	2	2	9	9	2	1	9	2	9	2	9	1	1	1	1	2	9	1	2	2	2	2	2	2	2	1	2	2	99	1	2	2	2	2	2	2	2	2	2	1
1	18	1	2	1	2	4	1	2	2	1	2	2	1	2	1	9	2	2	2	2	1	1	2	1	2	1	2	2	2	2	2	2	2	1	2	2	2	99	1	2	2	2	2	2	2	2	2	2	2
1	18	1	1	1	1	4	1	2	2	9	2	2	9	2	1	1	2	1	2	9	1	9	9	1	2	1	9	2	2	2	2	2	2	1	1	2	2	99	1	2	2	2	1	2	2	2	2	2	1
1	18	1	1	1	2	4	1	2	2	9	2	2	2	2	2	9	2	9	2	9	1	9	9	9	2	9	9	2	2	2	2	2	2	2	1	2	2	99	2	2	1	2	2	2	2	2	2	2	1
1	18	1	1	1	2	4	99	99	99	99	99	99	99	99	99	99	99	99	99	99	99	99	99	99	99	99	99	99	99	99	99	99	99	99	99	99	99	99	99	99	99	99	99	99	99	99	99	99	99
1	18	1	1	1	2	4	1	1	1	1	1	99	99	99	99	99	99	99	99	99	99	99	99	99	99	99	99	99	99	99	99	99	99	99	99	99	99	99	99	99	99	99	99	99	99	99	99	99	99
1	18	1	2	1	1	4	1	9	2	9	9	2	1	9	9	1	9	9	9	2	2	2	2	2	2	1	9	2	2	2	2	2	2	2	1	1	2	99	2	2	2	2	2	2	2	2	1	2	2
1	18	1	1	3	2	3	1	2	9	9	2	2	1	9	1	1	2	1	9	2	1	9	9	1	2	9	2	2	2	2	2	2	2	1	1	1	2	99	1	1	1	1	1	2	2	2	2	1	1
1	18	1	1	1	1	2	1	2	2	9	2	2	9	2	1	1	2	9	2	2	1	9	9	2	1	1	2	2	2	2	2	2	2	1	1	1	2	99	1	1	1	2	2	2	2	2	2	2	1
1	18	1	2	1	1	4	1	9	2	2	2	2	2	99	1	2	2	9	9	2	1	2	9	2	2	2	2	2	2	2	2	2	2	1	2	1	2	99	2	2	2	2	1	2	2	2	2	2	1
1	18	1	2	1	1	3	1	2	2	9	2	2	1	2	1	9	2	9	2	2	1	9	9	1	9	9	9	2	2	2	2	2	2	2	2	2	1	99	2	2	2	2	1	2	2	2	2	2	1
1	18	1	2	1	1	4	1	2	2	9	2	2	2	2	1	9	9	9	2	1	1	2	2	2	9	9	1	2	2	2	2	2	2	1	2	2	2	99	2	2	2	2	1	2	2	2	2	2	1
1	18	1	2	1	1	4	1	9	2	1	2	2	1	2	1	9	2	9	2	2	1	2	2	9	9	1	9	2	2	2	2	2	2	2	1	2	2	99	2	2	2	2	1	2	2	2	2	2	1
1	18	1	2	1	1	4	1	9	2	9	2	9	9	9	1	9	2	9	2	2	1	2	2	9	9	9	1	2	2	2	2	2	2	1	2	2	2	99	1	2	2	2	2	2	2	2	2	2	1
1	18	1	1	1	1	4	1	2	2	9	2	9	9	2	1	9	9	9	2	2	1	2	2	1	9	2	1	2	2	2	1	2	2	2	1	2	2	99	1	2	2	2	2	2	2	2	1	2	1
1	18	1	1	1	2	4	2	1	99	1	1	1	1	1	2	1	2	1	2	2	1	1	1	1	2	2	1	2	2	2	1	2	2	1	2	2	2	99	2	1	2	2	1	2	2	2	2	2	1
1	12	1	1	1	2	4	1	2	2	9	9	2	1	2	1	2	2	1	2	9	2	2	1	1	2	2	2	2	2	2	1	2	1	2	1	1	1	99	1	1	1	2	1	2	1	2	2	2	2
1	12	1	2	1	2	4	1	1	2	2	2	2	1	2	1	9	2	9	2	1	1	1	1	1	2	1	2	2	2	2	2	2	2	1	2	2	2	99	2	2	2	2	1	2	2	2	2	2	1
1	12	1	2	1	2	4	1	2	2	9	2	2	9	2	1	9	2	9	2	2	1	9	9	1	2	9	9	2	2	2	2	2	2	1	1	1	2	99	1	2	1	2	1	1	2	2	2	2	1
1	12	1	99	1	2	4	1	2	2	9	9	9	9	2	2	9	9	2	2	1	1	1	1	9	2	99	9	2	2	2	2	2	2	2	1	2	2	99	2	2	2	2	2	2	1	2	2	2	1
1	12	1	99	1	2	2	1	2	2	9	2	9	9	2	1	9	2	2	9	9	1	1	1	9	2	1	9	1	2	2	2	2	2	1	1	2	2	99	1	2	1	2	1	2	2	2	2	2	1
1	12	1	2	1	2	4	1	2	2	9	2	2	1	2	9	9	2	1	9	1	1	1	1	9	2	9	9	2	2	2	2	2	2	2	2	1	2	99	1	2	1	2	1	1	2	2	2	2	1
1	12	1	2	1	1	4	1	2	2	1	2	2	1	2	2	1	2	1	2	2	1	2	2	1	1	1	2	1	1	2	2	2	2	1	1	2	2	99	2	2	2	2	2	1	2	2	2	2	1
1	12	1	1	1	1	1	2	1	2	2	2	2	1	2	9	2	2	1	1	1	1	1	1	1	2	1	2	2	2	2	2	2	2	1	2	2	2	99	2	2	1	2	2	2	2	2	2	2	1
1	12	1	1	1	1	1	2	1	2	2	2	99	1	9	1	2	2	1	2	1	1	1	1	1	2	1	1	2	2	2	2	2	2	1	2	2	2	99	2	1	2	2	2	2	2	2	2	2	1
1	12	1	1	1	1	3	2	2	9	9	2	2	9	9	9	2	2	2	2	9	9	9	9	1	2	9	1	2	2	2	2	2	2	1	2	2	2	99	2	1	2	2	2	2	2	2	2	2	2
1	12	1	2	1	2	4	1	1	2	2	2	2	9	2	1	1	2	2	2	9	9	9	9	2	2	2	2	2	2	2	2	2	2	1	2	2	2	99	2	2	2	2	1	2	2	2	2	2	1
1	12	1	2	1	2	4	1	1	2	2	9	2	9	2	1	1	2	9	2	2	9	9	9	2	2	2	2	2	2	2	2	2	2	1	2	2	2	99	2	2	2	2	1	2	2	2	2	2	1
1	12	1	2	1	1	4	2	2	9	2	9	2	2	99	1	9	2	1	9	9	1	9	9	2	2	1	2	2	2	2	2	2	2	2	1	2	2	99	2	2	2	2	2	1	2	2	2	2	1
1	12	1	2	1	1	4	2	9	2	2	9	2	9	2	1	9	2	1	2	9	9	9	9	9	2	9	9	2	2	2	2	2	2	2	1	2	2	99	1	2	2	2	2	2	2	2	2	2	1
1	12	1	2	1	1	3	1	9	2	1	2	2	9	99	1	9	2	1	2	2	2	2	2	2	2	9	2	2	2	2	2	2	2	1	2	2	2	99	1	2	2	2	2	2	2	2	2	2	1
1	12	1	2	1	2	2	1	1	2	2	9	2	9	2	1	1	9	2	2	2	1	9	9	2	2	9	9	1	2	2	2	2	2	1	2	2	2	99	1	2	2	2	2	2	2	2	2	2	1
1	12	1	2	1	2	4	1	2	2	9	2	2	9	2	1	9	2	1	2	9	1	9	9	9	2	2	1	2	2	2	1	2	2	2	2	2	2	99	2	2	2	2	1	2	2	2	2	2	1
1	12	1	99	1	2	3	1	2	2	2	9	2	9	1	1	9	2	9	2	2	9	9	9	9	9	9	1	2	2	2	2	2	2	1	2	2	2	99	1	2	2	2	2	2	2	2	2	2	1
1	12	1	2	1	2	3	1	2	2	9	2	2	9	2	1	9	2	1	2	9	1	9	9	9	2	2	1	2	2	2	1	2	2	2	2	2	2	99	2	2	2	2	1	2	2	2	2	2	1
1	21	3	2	6	8	4	1	2	2	9	2	2	9	1	1	1	2	2	2	9	1	2	2	1	1	9	1	2	1	2	2	2	2	1	1	1	2	99	1	2	1	1	1	2	2	2	2	2	1
1	21	3	2	8	8	4	1	2	2	1	2	9	1	9	1	1	2	9	99	1	1	2	2	1	2	1	2	2	1	2	2	2	2	2	2	2	2	99	2	2	2	1	2	2	2	2	2	2	1
1	21	3	1	6	8	4	1	2	2	1	2	1	9	1	1	1	1	2	2	9	1	9	9	9	2	2	1	2	2	2	2	2	2	1	2	2	2	99	1	1	1	1	1	1	2	2	2	2	1
1	21	3	1	6	8	4	1	2	2	1	2	2	1	2	1	1	2	1	2	2	1	2	2	1	1	1	1	2	2	2	2	2	2	1	2	1	2	99	2	1	1	1	1	1	2	2	2	2	1
1	18	2	2	8	6	4	2	2	2	2	2	2	2	2	99	2	9	1	2	9	9	1	1	9	1	9	2	2	1	2	2	2	1	2	2	2	2	99	1	2	2	2	2	2	2	2	1	2	3
1	18	2	1	5	7	4	1	9	2	2	2	2	2	2	1	2	1	2	2	1	2	2	1	2	1	2	2	2	2	2	2	2	2	1	2	2	2	99	2	2	1	2	2	2	2	2	2	2	1
1	23	3	2	6	9	4	1	2	2	1	2	2	9	2	1	1	2	9	2	9	1	2	2	1	2	1	2	1	2	2	2	2	1	2	2	2	1	99	1	1	1	1	1	2	2	2	2	2	1
1	23	3	2	8	9	3	1	2	2	1	2	1	2	2	9	1	2	2	1	9	1	9	9	2	1	2	9	1	2	2	2	2	2	2	2	2	2	99	2	2	1	2	2	2	2	2	2	2	3
1	23	3	1	8	9	4	1	2	2	1	2	2	1	2	1	1	2	2	2	2	1	2	2	2	2	1	1	2	2	2	2	2	2	2	1	2	2	99	2	2	1	2	2	2	2	2	2	2	2
1	23	3	1	8	9	4	1	9	2	2	9	2	1	1	1	1	2	9	2	1	1	1	1	1	2	9	1	2	2	2	1	2	2	2	2	2	2	99	1	1	1	2	1	2	2	2	2	2	1
1	23	3	1	8	9	1	9	9	9	2	9	9	1	9	1	1	9	9	9	9	2	9	9	9	9	9	2	2	2	1	1	2	2	1	2	2	2	99	1	2	2	2	2	2	1	2	2	2	2
1	23	3	2	8	9	4	1	2	9	1	9	2	9	2	9	1	2	9	1	1	1	1	9	2	1	9	2	2	2	2	2	2	2	1	2	2	2	99	1	2	2	2	2	2	2	2	2	2	1
1	23	3	1	8	9	3	1	1	1	2	2	2	1	2	1	1	2	2	2	1	1	2	1	1	1	9	1	2	1	2	2	2	2	2	2	2	2	99	2	2	2	2	1	2	2	2	2	2	1
1	23	3	1	8	9	4	1	2	2	1	2	2	1	2	1	1	2	1	2	2	1	1	1	1	2	1	1	2	2	2	1	2	2	1	1	2	2	99	2	2	2	1	2	2	2	2	2	2	3
1	23	3	2	8	9	1	2	2	2	1	2	2	1	2	1	1	2	9	2	2	1	1	1	1	1	1	1	2	2	2	2	2	2	2	1	2	2	99	1	2	2	2	2	2	2	2	2	2	1
1	23	3	1	8	9	1	9	9	9	1	9	9	9	9	99	1	1	1	1	1	1	1	1	1	1	1	1	2	2	2	2	2	2	1	2	2	2	99	1	2	2	2	2	2	2	2	2	2	2
1	23	3	2	8	9	4	1	9	2	9	2	9	9	2	1	1	9	2	2	2	1	2	2	1	2	9	1	1	2	1	1	2	2	2	2	2	2	99	1	2	1	2	1	2	2	2	2	2	1
1	23	3	2	8	9	4	1	9	9	2	2	9	9	2	1	1	2	9	2	9	2	9	9	1	2	2	1	2	2	2	2	2	2	2	1	2	2	99	2	2	2	2	1	2	2	2	2	2	1
1	23	3	2	8	9	4	1	9	9	2	9	2	1	2	1	1	2	1	9	2	1	1	2	9	1	9	9	2	2	2	2	2	2	1	2	2	2	99	2	2	2	2	2	2	2	2	1	2	2
1	23	3	1	8	9	4	1	1	2	2	2	2	1	2	1	1	2	9	1	2	1	2	1	1	1	1	1	2	2	2	2	2	2	1	2	2	2	99	1	2	2	2	2	2	2	2	2	2	1
1	23	3	1	8	9	4	1	2	2	2	2	2	1	2	1	1	2	1	2	1	1	1	2	9	2	1	1	2	2	2	2	2	2	2	1	2	2	99	2	2	2	2	1	2	2	2	2	2	1
1	23	3	1	8	8	1	1	9	2	1	2	2	1	2	99	1	2	9	2	9	1	9	2	1	1	1	2	2	1	2	2	2	2	2	2	2	2	99	1	2	2	2	2	2	2	2	2	2	1
1	23	3	2	6	8	4	1	9	2	9	2	9	9	2	1	1	9	2	9	2	1	9	9	1	2	2	2	2	2	2	2	2	2	2	1	2	2	99	2	2	2	2	1	2	2	2	2	2	1
1	23	3	2	8	9	4	1	2	2	9	2	9	9	2	1	9	9	1	2	1	1	9	9	2	2	1	2	1	2	2	2	2	2	1	2	2	2	99	2	2	2	1	1	2	2	2	2	2	1
1	23	3	1	8	9	4	9	9	2	1	2	1	2	1	3	1	1	9	1	9	9	1	1	2	9	1	99	1	2	2	2	2	2	2	2	2	2	99	2	2	1	2	2	2	2	2	2	2	2
1	23	3	2	8	9	3	1	2	9	9	9	9	1	2	1	9	9	2	2	2	1	9	9	1	2	2	1	1	2	2	2	1	2	2	1	2	2	99	1	2	1	1	2	2	2	2	1	1	2
1	23	3	1	8	9	4	9	2	2	1	2	2	9	9	9	9	9	2	2	9	1	9	2	2	2	1	9	2	2	2	2	2	2	2	1	2	2	99	2	2	2	2	2	2	2	2	1	2	3
1	23	3	1	1	9	1	2	1	1	2	1	1	2	1	7	1	1	2	1	1	2	1	1	2	1	2	1	2	2	2	1	2	2	2	2	2	2	99	2	2	2	2	2	2	2	1	2	2	2
1	23	3	2	8	9	4	2	1	1	9	2	2	9	99	9	1	1	2	1	1	9	1	1	1	9	2	1	2	2	2	2	2	1	2	2	2	2	99	2	2	1	2	2	2	2	2	2	2	2
1	23	3	2	8	9	4	1	2	2	1	2	1	2	2	99	1	2	1	1	1	1	1	1	1	2	1	1	2	2	2	2	2	2	1	2	2	2	99	2	2	1	2	2	2	2	2	2	2	1
1	23	3	1	8	9	3	9	2	1	9	9	9	2	1	3	9	2	1	2	9	9	2	1	2	9	2	2	1	2	2	2	2	2	2	2	2	2	99	2	2	1	2	2	2	2	2	2	2	2
1	23	3	2	8	9	4	1	1	1	1	1	1	1	2	1	1	2	9	2	2	1	9	9	9	2	1	9	1	2	2	2	2	2	2	2	2	2	99	1	1	1	2	2	1	2	2	2	2	1
1	23	3	2	8	9	4	1	9	2	2	9	99	1	2	1	1	2	9	1	1	1	1	1	1	1	99	1	2	1	2	2	2	2	2	1	2	2	99	2	2	2	2	1	2	2	2	2	2	3
1	22	2	2	5	6	4	1	2	2	1	2	2	1	2	10	1	2	2	2	9	1	2	2	1	2	1	1	2	2	2	2	2	2	1	1	2	1	99	2	2	2	1	1	1	2	2	2	2	1
1	22	2	2	6	6	2	1	2	2	9	2	2	1	2	1	1	2	2	2	2	1	2	2	1	2	1	1	2	2	2	2	2	2	1	2	2	2	99	1	2	2	2	2	2	2	2	2	2	2
1	22	2	1	4	6	4	9	9	9	9	9	9	9	9	1	9	9	9	9	9	9	9	9	9	9	9	9	2	2	2	2	2	2	1	2	2	2	99	2	2	2	2	2	1	2	2	2	2	1
1	22	2	1	4	6	4	1	2	9	2	2	9	1	9	1	1	2	9	2	9	1	9	9	1	2	1	9	2	2	2	2	2	2	1	2	1	2	99	1	2	1	1	1	2	2	2	2	2	1
1	22	2	2	4	6	4	1	2	2	9	2	2	1	2	9	9	2	9	2	9	9	2	2	9	2	9	9	2	1	2	2	2	2	1	1	1	2	99	1	2	1	1	2	2	2	2	2	2	1
1	22	2	2	4	6	2	1	2	2	2	2	2	9	2	1	1	2	1	2	9	1	2	2	1	2	9	1	2	2	2	2	2	2	2	1	2	2	99	2	2	2	2	1	2	2	2	2	2	1
1	22	2	2	8	6	1	1	2	2	9	2	2	9	2	1	9	2	9	2	2	1	2	2	1	9	9	2	2	1	2	2	2	2	2	2	2	1	99	2	1	2	2	2	2	2	2	2	2	1
1	22	2	2	6	7	4	1	9	2	9	2	2	9	99	1	9	2	2	2	1	9	9	1	1	2	9	9	2	2	2	2	2	2	1	1	2	1	99	1	2	1	2	1	2	2	2	2	2	1
1	22	2	2	3	6	4	1	2	2	9	2	2	1	2	1	1	2	2	2	2	1	2	2	1	2	9	1	2	2	2	2	2	2	2	1	2	2	99	2	2	2	2	1	2	2	2	2	2	1
1	22	2	2	4	7	3	1	2	2	2	2	2	1	2	1	1	2	2	2	2	1	2	2	1	2	1	1	2	2	2	2	2	2	1	1	2	1	99	1	2	1	1	1	1	2	2	2	2	1
1	22	2	2	4	6	2	1	2	99	1	2	2	1	2	1	1	2	1	2	9	2	2	9	2	1	1	2	2	2	2	2	2	2	1	1	1	1	99	1	2	2	2	1	1	2	2	2	2	1
1	22	2	1	4	7	4	1	9	2	2	2	2	1	2	1	9	2	2	2	2	1	9	9	9	2	2	1	2	2	2	2	2	2	1	1	2	2	99	1	2	2	2	1	1	2	2	2	2	1
1	22	2	1	4	6	4	1	2	2	2	2	2	1	2	1	1	2	2	2	1	1	2	1	1	1	2	2	2	2	1	2	2	2	2	2	2	2	99	2	2	2	2	2	2	2	2	1	2	1
1	22	2	1	6	6	3	1	2	2	1	2	1	1	2	1	1	2	2	2	1	1	2	1	1	2	2	1	2	2	1	2	2	1	1	2	2	2	99	1	2	1	1	1	2	2	2	2	2	1
1	22	2	1	4	6	4	9	9	9	9	9	9	9	9	9	9	9	9	9	9	9	9	9	9	9	9	9	1	2	2	2	2	2	2	2	2	2	99	2	2	2	2	1	2	2	2	2	2	2
1	22	2	1	4	6	3	1	2	2	2	2	2	1	2	1	1	2	1	2	1	1	2	2	1	2	1	1	2	2	2	1	2	2	2	2	2	2	99	2	2	1	2	2	2	2	2	2	2	2
1	22	2	1	3	6	4	1	2	2	2	2	2	9	2	1	1	2	2	2	2	1	2	1	1	2	2	1	2	1	2	2	2	2	2	2	2	1	99	1	2	1	1	1	1	2	2	2	2	1
2	27	1	1	2	2	4	1	2	2	2	2	2	1	2	99	2	2	1	2	2	1	9	9	1	2	1	2	2	2	2	1	2	2	2	2	2	2	99	2	2	2	1	2	2	2	2	2	2	1
2	27	1	1	2	2	4	1	9	2	9	2	1	1	2	9	1	2	1	2	1	2	1	2	1	1	1	1	2	2	2	2	2	1	1	1	2	2	99	1	2	1	2	1	2	2	2	2	2	1
2	27	1	1	2	2	4	2	9	9	9	9	2	2	99	1	2	99	2	2	9	2	2	9	9	2	9	1	1	2	2	2	2	2	2	2	2	2	99	2	1	1	2	2	2	2	2	2	2	1
2	27	1	2	2	2	1	1	9	1	9	1	2	9	2	1	1	2	9	1	2	9	1	2	9	2	1	9	1	2	1	2	2	2	1	2	2	1	99	2	1	2	2	1	2	2	2	2	1	2
2	27	1	1	3	2	2	1	2	2	2	2	2	9	2	1	2	2	2	2	2	1	2	2	1	2	2	1	2	2	2	2	2	2	1	2	2	2	99	2	2	1	2	2	2	2	2	2	2	1
2	27	1	2	3	2	2	1	2	2	9	1	2	1	2	1	9	2	2	2	1	1	1	1	1	2	9	2	2	1	2	2	2	2	1	2	2	2	99	2	2	2	2	1	1	2	2	2	2	1
2	27	1	1	3	2	4	1	9	2	9	1	2	2	2	1	1	2	1	9	2	2	9	2	2	1	2	99	2	2	2	2	2	2	2	2	1	2	99	2	2	1	2	2	2	2	2	2	2	3
2	27	1	1	2	2	2	1	2	2	2	2	2	1	2	1	1	2	2	2	1	1	1	1	1	2	2	2	2	2	2	2	2	2	1	1	2	2	99	1	2	1	2	1	2	2	2	2	2	1
2	27	1	1	3	2	4	1	9	2	2	2	2	9	2	1	1	2	1	2	1	1	9	9	2	2	2	1	2	2	2	2	2	2	1	2	2	2	99	1	2	1	2	2	2	2	2	2	2	1
2	27	1	2	2	2	2	1	2	2	9	9	2	2	99	7	2	1	9	1	1	1	2	9	2	1	2	2	1	2	1	2	2	2	2	2	2	2	99	1	2	2	2	1	2	2	2	2	2	1
2	27	1	1	3	2	4	9	9	9	9	9	9	1	99	9	9	2	1	9	2	9	9	1	1	9	1	1	2	2	2	2	1	2	1	2	2	2	99	2	2	1	1	2	2	2	2	2	2	3
2	27	1	1	2	2	2	1	2	2	2	2	2	9	2	9	1	9	1	9	2	1	2	2	2	2	2	1	1	2	1	2	2	2	2	1	2	2	99	2	2	1	2	2	1	2	2	2	2	1
2	27	1	1	2	2	2	1	2	2	2	2	2	1	1	1	1	1	1	1	1	1	2	2	1	1	1	1	1	2	2	2	2	2	2	2	2	2	99	1	2	2	2	2	2	2	2	2	2	1
2	27	1	1	3	2	4	1	2	2	2	2	1	2	2	1	2	2	9	2	9	1	9	2	2	2	1	1	2	2	2	1	2	1	2	2	2	2	99	1	2	2	2	2	2	2	2	2	2	1
2	27	1	2	2	2	4	2	2	2	1	2	9	9	2	1	1	2	9	2	9	1	9	9	1	2	9	1	2	1	2	2	2	2	2	2	2	2	99	1	2	2	2	2	2	2	2	2	2	1
2	27	1	2	1	2	4	9	2	2	1	2	9	2	2	1	2	2	1	2	2	1	2	1	2	2	1	9	1	1	2	1	2	1	2	2	2	2	99	1	2	1	1	1	2	2	2	2	2	1
2	27	1	2	2	2	2	1	99	1	1	99	1	1	99	9	99	99	1	99	1	1	99	1	99	1	1	1	1	1	2	2	2	2	2	2	2	2	99	2	2	1	2	2	1	2	2	2	2	2
2	27	1	1	2	2	3	1	2	2	2	2	2	1	2	1	9	2	9	2	2	1	9	2	9	2	1	1	2	2	2	2	2	2	1	2	2	2	99	1	2	2	2	2	2	2	2	2	2	1
2	27	1	1	2	2	3	1	2	2	9	2	2	9	2	1	9	2	1	2	2	9	1	1	9	2	99	9	2	2	2	2	2	2	1	1	2	2	99	1	2	2	2	1	2	2	2	2	2	1
2	27	1	1	2	2	4	2	2	9	9	9	9	9	2	9	2	2	9	9	9	1	1	1	9	2	9	9	2	2	2	1	2	1	2	1	2	2	99	1	2	2	2	2	2	2	2	2	2	1
2	27	1	1	3	2	4	1	2	2	9	2	9	1	2	1	9	2	9	2	2	1	2	2	1	2	1	9	2	1	2	2	2	2	1	2	1	2	99	1	2	1	1	1	1	2	2	2	2	1
2	27	1	1	2	2	3	2	1	2	2	2	2	2	2	1	9	2	1	2	1	1	2	1	2	9	2	2	2	2	2	2	2	2	1	1	2	2	99	1	2	1	2	1	2	2	2	1	2	1
2	27	1	2	3	2	4	1	2	2	9	2	2	1	2	9	9	2	2	1	9	1	9	1	1	1	1	1	2	2	2	1	2	2	1	1	2	2	99	1	2	1	2	2	2	2	2	2	2	2
2	27	1	2	2	2	2	1	2	2	2	2	2	1	2	1	9	2	9	2	1	1	9	9	1	2	1	2	1	2	2	2	2	2	1	1	2	2	99	2	2	2	1	1	2	2	2	2	2	1
2	27	1	2	2	2	2	1	9	2	2	2	2	2	2	1	2	2	2	2	1	1	1	1	1	2	9	2	2	1	2	1	2	2	1	1	1	1	99	1	2	1	2	1	1	2	2	2	2	1
2	27	1	2	4	2	2	1	2	9	2	9	9	9	2	1	9	2	1	2	2	2	9	9	9	2	9	2	2	2	2	2	2	2	2	1	2	2	99	2	2	1	2	2	2	2	2	2	2	1
2	27	1	2	2	2	3	1	2	2	1	2	2	1	2	1	9	1	9	1	9	1	9	9	1	2	1	9	2	2	1	1	2	2	2	1	1	2	99	1	2	1	2	1	1	2	2	2	2	1
2	27	1	2	2	2	2	1	2	2	2	2	2	1	2	1	9	2	9	2	2	1	9	9	9	2	9	2	2	2	2	2	2	2	2	1	2	2	99	1	2	2	2	2	2	2	2	2	2	3
2	27	1	1	2	2	4	1	2	2	2	1	1	2	2	1	2	2	1	2	1	1	2	2	1	2	1	1	2	2	2	2	2	2	1	1	2	2	99	1	2	1	2	2	2	2	2	2	2	1
2	27	1	1	2	2	4	1	2	2	9	2	2	9	2	1	2	2	1	2	2	1	2	9	9	2	9	9	2	2	2	2	2	2	1	1	1	2	99	1	2	1	2	1	2	2	2	2	2	1
2	27	1	2	1	1	2	1	2	2	2	2	2	2	99	1	2	2	1	2	9	1	9	9	1	2	1	2	2	2	2	2	2	2	1	1	2	2	99	1	2	1	1	2	1	2	2	2	2	1
2	27	1	2	2	1	2	1	2	2	2	2	2	2	2	9	2	2	1	2	9	1	2	2	1	2	2	99	2	2	2	1	2	2	2	2	2	2	99	1	2	1	2	1	2	2	2	2	2	1
2	27	1	1	1	1	4	1	2	1	2	1	1	2	1	1	99	2	2	1	1	1	1	1	1	2	1	1	2	2	2	1	2	2	1	2	1	2	99	2	2	2	1	2	2	2	2	2	2	2
2	27	1	2	1	1	4	1	2	9	9	2	9	2	9	1	9	2	1	2	9	9	9	9	1	9	2	99	2	1	2	2	2	2	2	2	2	2	99	2	2	2	2	2	1	2	2	2	2	1
2	27	1	2	1	1	3	1	2	9	9	2	2	2	2	9	2	2	9	2	9	2	2	2	1	1	1	99	2	2	2	1	2	2	1	1	2	2	99	1	2	1	2	1	2	2	2	2	2	1
2	27	1	1	2	1	4	1	9	2	9	1	9	9	2	14	1	2	1	9	1	2	1	1	9	2	1	9	2	1	2	2	2	2	2	2	2	2	99	2	2	2	2	1	2	2	2	2	2	2
2	27	1	1	2	1	4	1	1	1	1	1	1	1	1	9	1	9	2	1	1	1	1	2	2	1	1	1	2	2	1	2	2	2	2	2	2	2	99	2	1	2	2	2	2	2	2	2	2	1
2	30	2	99	5	6	2	1	2	2	9	2	2	1	2	1	1	2	1	2	2	9	1	1	2	2	1	1	2	1	2	2	2	2	1	1	2	2	99	1	2	2	2	2	2	2	2	2	2	1
2	30	2	2	3	3	4	1	2	9	9	2	2	9	2	1	1	2	9	2	9	1	9	9	9	2	2	2	2	1	2	2	2	2	1	2	2	2	99	1	2	1	2	1	2	2	2	2	2	1
2	30	2	2	3	3	4	1	9	2	9	9	2	9	2	1	9	2	9	2	9	1	9	9	9	1	1	9	1	1	2	2	2	2	2	1	2	2	99	1	2	1	2	1	2	2	2	2	2	3
2	30	2	99	5	4	4	1	2	2	1	2	2	1	2	1	1	2	2	2	2	1	2	2	1	2	9	2	2	2	2	2	2	2	2	1	2	2	99	1	2	2	1	1	2	2	2	2	2	1
2	30	2	99	4	3	4	1	2	9	9	9	2	2	2	1	9	2	9	2	9	1	9	9	9	2	2	9	2	2	2	2	2	2	1	1	2	2	99	1	2	1	2	1	1	2	2	2	2	1
2	30	2	99	3	3	4	9	2	2	9	2	1	2	2	1	2	2	1	9	1	9	2	1	1	2	1	1	2	2	2	2	2	2	1	2	2	2	99	2	2	1	1	2	2	2	2	2	2	1
2	30	2	99	2	3	4	1	2	2	2	2	2	9	2	1	1	1	2	2	9	9	1	9	1	1	2	1	1	2	2	2	1	2	2	1	1	2	99	1	2	2	2	1	1	2	2	2	2	2
2	30	2	99	3	3	4	1	2	2	2	2	2	1	2	1	1	1	1	1	1	2	1	1	1	2	1	1	1	2	1	2	2	2	2	2	2	2	99	2	2	2	2	2	2	2	2	1	2	2
2	30	2	1	5	3	4	1	2	2	9	2	2	1	2	1	2	2	2	2	1	1	1	1	2	2	2	2	1	2	2	1	2	1	2	1	2	1	99	1	2	1	2	1	1	1	2	2	1	1
2	30	2	99	3	3	2	1	2	2	1	2	2	1	2	1	2	1	2	2	1	2	2	1	2	2	1	2	2	2	2	2	2	1	1	1	2	2	99	1	2	1	1	1	1	1	2	2	2	1
2	30	2	2	2	3	2	1	1	2	2	2	2	2	2	1	9	2	2	9	9	1	9	9	1	2	1	1	2	1	2	1	2	2	1	1	2	2	99	1	2	2	2	1	1	2	2	2	2	1
2	30	2	2	1	3	4	1	2	2	1	2	9	9	99	1	1	2	2	2	2	1	1	2	1	2	2	1	2	2	2	1	2	2	2	1	2	1	99	1	2	1	2	1	2	2	2	2	2	1
2	30	2	99	3	4	4	1	2	2	1	2	2	1	2	1	1	2	2	2	2	1	2	2	2	2	1	2	2	2	2	2	2	2	1	2	1	2	99	1	2	2	2	1	2	2	2	2	2	1
2	30	2	2	2	3	4	1	2	2	9	2	9	9	99	1	9	2	2	2	9	9	9	9	1	2	2	1	2	2	2	2	2	2	1	1	2	2	99	2	2	2	1	1	2	2	2	2	2	1
2	30	2	2	4	4	4	1	2	2	9	2	2	1	2	1	1	1	2	2	9	1	9	1	1	9	9	1	2	2	1	1	2	1	2	2	2	2	99	2	2	2	2	2	1	2	1	2	1	1
2	30	2	2	6	4	4	1	2	2	9	2	2	1	2	1	1	2	1	2	2	1	2	2	1	2	1	9	2	2	2	2	2	2	1	1	2	2	99	1	1	1	1	1	1	2	2	1	1	1
2	30	2	99	3	6	4	99	9	2	9	2	9	1	2	1	9	2	9	2	9	9	2	2	9	9	1	2	2	2	2	2	2	2	1	2	2	2	99	1	2	2	2	2	2	2	2	2	2	1
2	30	2	2	4	6	4	1	2	2	2	9	9	1	2	1	1	2	9	2	9	1	1	9	1	2	1	1	2	2	2	2	2	2	1	2	1	1	99	1	2	1	2	1	2	2	2	2	2	2
2	30	2	1	2	4	4	1	2	2	9	1	9	9	2	1	1	2	9	2	1	1	2	2	2	2	9	1	2	1	2	2	2	1	1	2	2	2	99	1	2	1	1	1	2	2	2	2	2	1
2	30	2	99	4	6	4	1	9	2	1	1	2	1	2	12	1	2	1	1	1	1	2	2	1	2	1	9	2	1	2	2	2	2	1	2	2	2	99	1	2	2	2	1	2	2	2	2	2	1
2	30	2	99	4	4	3	1	2	2	2	2	2	1	2	1	9	2	1	2	1	1	2	2	1	2	2	1	2	2	2	2	2	2	2	1	2	2	99	2	2	1	2	2	2	2	2	2	2	1
2	30	2	2	3	6	2	1	9	2	1	2	2	9	1	1	9	2	2	2	1	9	2	2	9	2	1	2	1	2	2	2	2	2	2	1	2	2	99	1	2	1	2	1	2	2	2	2	2	1
2	30	2	2	2	4	2	1	2	2	2	9	9	9	2	1	1	2	1	1	1	2	1	1	2	1	1	2	2	1	2	2	2	2	2	2	2	2	99	2	2	1	2	2	2	2	2	2	2	1
2	30	2	99	2	4	3	1	2	2	2	2	9	9	2	1	9	2	1	2	2	2	2	2	1	2	2	1	2	1	2	2	2	2	1	1	1	2	99	1	2	2	2	1	2	2	2	2	2	1
2	30	2	1	5	3	4	1	2	2	9	2	2	9	9	1	9	9	99	2	99	1	9	9	9	2	9	9	2	2	2	1	2	2	2	2	2	2	99	2	2	1	2	2	2	2	2	2	2	1
2	30	2	2	1	3	3	1	2	2	9	2	2	1	2	1	9	2	1	2	2	1	2	2	1	2	2	2	2	2	2	2	2	2	2	1	2	2	99	2	2	2	2	1	2	2	2	2	2	1
2	30	2	2	3	4	4	1	1	2	2	2	2	1	2	1	1	2	1	2	1	1	1	1	2	2	1	99	2	2	2	1	2	2	1	1	1	2	99	1	1	1	1	1	2	2	2	2	2	1
2	30	2	2	1	3	2	1	2	2	1	99	9	1	2	1	1	2	1	2	1	1	9	9	2	2	1	9	2	2	2	2	2	2	1	1	2	2	99	1	2	2	2	2	2	2	2	2	2	1
2	30	2	2	3	4	4	1	2	1	1	2	2	2	2	1	1	2	2	2	1	1	1	1	1	2	9	1	2	2	2	2	2	2	1	1	2	1	99	1	2	2	1	1	2	2	2	2	2	1
2	30	2	2	4	4	3	2	2	2	2	2	2	1	2	1	2	2	2	2	1	1	2	2	1	2	1	2	2	2	2	1	2	2	2	2	2	2	99	2	2	2	2	1	2	2	2	2	2	1
2	30	2	2	2	3	3	1	2	2	2	2	9	1	99	1	1	2	1	2	9	1	2	1	1	2	1	1	2	2	2	1	2	2	2	1	1	2	99	1	2	1	2	1	2	2	2	2	2	1
2	30	2	2	2	3	4	1	2	2	2	2	2	2	2	1	9	2	2	2	9	2	2	2	9	9	9	2	2	2	2	2	2	2	1	2	1	1	99	2	2	2	2	2	2	2	1	2	1	1
2	30	2	99	3	3	4	1	2	2	1	2	2	1	2	1	9	2	2	2	2	1	2	2	1	2	9	1	2	2	2	2	2	2	1	2	2	2	99	1	2	2	2	2	2	2	2	2	2	1
2	30	2	2	6	6	4	1	2	2	1	2	2	1	2	1	1	2	1	99	2	1	2	2	1	2	1	1	2	2	2	2	2	2	1	1	2	1	99	1	2	1	1	1	2	2	2	2	2	1
2	30	2	2	3	4	4	1	2	2	2	2	2	2	2	1	2	2	1	2	2	1	2	2	1	2	1	2	2	2	2	2	2	2	1	1	2	2	99	1	2	1	2	1	2	2	2	2	2	1
2	30	2	2	2	3	4	1	2	2	1	2	2	1	2	1	1	2	2	2	2	1	1	1	2	2	2	1	2	2	2	1	2	2	2	2	2	2	99	2	2	2	2	1	2	2	2	2	2	1
2	30	2	2	3	4	3	1	2	2	2	2	2	1	2	1	2	2	2	2	2	1	1	2	1	2	9	1	2	1	2	2	2	2	2	1	1	1	99	1	2	1	1	2	1	2	2	2	2	1
2	30	2	1	1	3	4	1	9	2	9	2	2	9	2	1	9	2	9	2	2	1	2	2	9	2	2	9	2	2	2	2	2	2	1	1	2	1	99	1	2	1	2	1	2	2	2	2	2	1
2	30	2	2	4	4	4	1	2	2	1	2	9	9	2	1	9	2	9	2	2	1	2	2	1	2	9	2	2	1	2	2	2	2	1	1	1	1	99	1	2	1	1	2	1	2	2	2	2	1
2	30	2	2	3	3	4	1	9	9	9	9	9	9	2	1	1	2	9	2	2	9	9	9	1	2	1	1	2	2	2	2	2	2	1	2	2	2	99	1	2	2	2	2	2	2	2	2	2	1
2	31	2	2	2	4	4	1	2	2	9	2	2	9	2	1	1	1	2	2	2	1	9	9	1	2	1	1	2	1	2	2	2	2	1	2	2	2	99	1	2	2	2	1	2	2	2	2	2	1
2	31	2	2	3	6	4	1	2	2	9	2	2	1	2	1	1	2	2	2	1	1	2	1	2	2	1	2	2	1	2	2	2	2	1	1	2	2	99	1	2	1	1	1	1	2	2	2	2	1
2	31	2	99	3	6	4	1	2	9	1	9	9	1	2	1	9	2	2	9	9	1	9	9	1	2	9	2	2	2	2	2	2	2	2	1	2	1	99	2	2	2	2	2	1	2	2	2	2	1
2	31	2	1	4	4	4	1	9	9	9	9	1	1	2	11	2	2	1	2	2	1	2	2	1	2	2	99	2	2	2	2	2	2	1	1	2	2	99	1	2	2	2	1	2	2	2	2	2	1
2	31	2	1	4	4	4	1	2	2	2	2	2	1	2	1	2	2	1	2	1	1	2	2	1	2	2	1	2	2	2	2	2	2	1	1	2	2	99	2	2	2	2	1	2	2	2	2	2	1
2	31	2	1	1	3	4	1	2	2	1	2	2	1	2	1	2	2	2	2	1	1	2	2	1	2	1	1	2	2	2	2	2	2	1	1	1	1	99	1	2	1	1	1	1	2	2	2	2	1
2	31	2	1	4	6	4	1	2	2	1	2	2	1	2	99	1	2	2	2	1	1	2	1	2	2	1	2	2	2	2	2	2	2	1	1	1	2	99	1	2	1	1	1	2	2	2	2	2	1
2	31	2	1	6	2	2	2	1	9	2	9	9	1	2	1	1	9	1	2	9	1	9	9	1	2	1	1	2	1	1	2	2	2	2	1	2	2	99	1	2	1	2	2	2	2	2	2	2	1
2	31	2	1	6	7	4	1	9	2	2	2	9	1	2	1	9	2	2	1	1	1	2	1	1	2	1	9	2	2	2	2	2	2	1	2	2	2	99	1	2	2	2	2	2	2	2	2	2	1
2	31	2	1	3	4	3	1	2	2	9	1	9	9	2	1	9	2	1	2	2	1	2	2	1	2	1	1	2	1	2	2	2	2	2	1	2	2	99	1	2	1	2	1	2	2	2	2	2	1
2	31	2	1	5	4	3	1	1	2	2	2	2	1	2	1	1	2	1	2	1	1	1	2	99	2	1	1	2	2	2	2	2	2	1	1	2	2	99	1	2	1	1	1	2	2	2	2	2	1
2	31	2	1	3	4	4	1	9	2	2	2	9	1	2	8	1	2	9	1	1	1	9	9	1	2	9	1	2	2	2	2	2	2	1	1	2	1	99	1	1	1	1	1	1	2	2	2	2	1
2	31	2	1	1	4	4	1	2	2	2	1	2	9	2	1	1	2	9	2	1	1	2	2	1	2	1	2	2	2	2	2	2	1	2	2	2	1	99	1	2	1	2	1	2	2	2	2	2	1
2	31	2	1	6	6	4	1	9	2	1	9	2	1	2	1	2	2	1	1	1	1	2	2	1	1	1	1	2	2	2	1	2	2	1	1	1	1	99	1	2	1	1	1	1	2	2	2	2	1
2	31	2	2	4	6	4	1	2	2	2	2	9	9	1	1	1	2	2	1	1	2	2	1	1	1	1	2	1	2	2	2	2	1	1	2	2	2	99	1	2	1	1	1	1	2	2	2	2	1
2	31	2	1	3	4	4	1	2	2	2	2	2	1	2	1	2	2	1	2	2	1	2	1	2	2	2	1	2	2	2	2	2	2	2	1	2	2	99	1	2	2	2	2	2	2	2	2	2	1
2	31	2	2	4	4	3	1	2	2	1	2	2	1	2	1	9	2	2	2	1	2	1	1	2	9	1	1	2	1	2	2	1	2	1	2	2	2	99	1	2	1	2	1	2	2	2	2	2	1
2	31	2	2	3	3	4	1	2	2	9	2	2	9	2	1	1	2	2	2	1	1	9	9	2	2	2	9	2	2	2	2	2	2	1	1	2	2	99	1	2	1	2	1	2	2	2	2	2	1
2	31	2	1	3	4	1	2	2	2	2	2	2	9	1	1	1	2	9	2	1	1	2	2	1	2	1	1	2	2	2	2	2	2	2	1	2	2	99	2	2	2	2	1	2	2	2	2	2	1
2	31	2	1	6	7	4	1	1	9	9	1	9	1	2	12	1	2	2	2	2	1	2	2	1	1	1	1	2	2	1	2	2	2	1	1	2	2	99	2	1	1	1	1	1	2	2	2	2	1
2	31	2	1	5	3	3	1	2	2	2	1	2	9	2	99	1	2	1	2	2	2	1	1	1	2	1	1	2	2	2	2	2	2	2	1	2	2	99	1	2	1	1	2	1	2	2	2	2	1
2	31	2	1	6	7	4	1	2	2	2	1	2	9	2	1	1	2	1	2	2	2	1	1	1	2	1	1	2	2	2	2	2	2	2	1	2	2	99	2	2	1	2	2	2	2	2	2	2	1
2	31	2	1	5	6	1	1	1	2	1	1	1	1	2	1	1	1	2	1	2	1	2	1	1	1	1	1	2	2	2	1	2	2	2	2	2	2	99	1	1	2	2	1	1	2	2	2	2	2
2	31	2	1	5	4	1	1	2	2	1	2	2	1	2	1	2	2	2	2	2	9	1	1	1	2	1	1	2	2	2	2	1	2	1	1	2	2	99	1	2	2	2	1	2	2	2	2	2	1
2	31	2	2	4	4	4	1	2	2	2	2	2	2	2	1	1	2	1	2	9	1	1	1	1	2	1	1	2	2	2	2	2	2	1	1	2	2	99	1	1	1	2	2	2	2	2	2	2	1
2	31	2	2	2	3	2	1	2	2	1	9	9	9	2	7	1	2	9	2	9	9	9	9	2	1	2	2	2	2	2	2	2	2	1	2	1	2	99	1	1	1	2	2	2	2	2	2	2	1
2	31	2	1	2	3	3	1	2	2	9	2	2	9	2	1	9	2	1	2	9	2	2	1	2	1	9	2	2	2	2	2	2	2	1	2	2	2	99	1	2	1	2	1	2	2	2	2	2	1
2	31	2	1	2	3	3	1	2	2	2	2	2	9	2	1	9	2	2	2	2	1	2	2	1	1	2	1	2	1	2	2	2	2	2	1	1	2	99	1	2	1	2	2	2	2	2	2	2	1
2	31	2	2	3	4	4	1	2	2	1	2	9	1	2	1	1	2	1	2	2	1	9	9	1	2	1	2	2	2	2	2	2	2	1	1	2	2	99	1	2	1	1	1	2	2	2	2	2	1
2	31	2	2	6	7	4	1	9	2	9	2	1	9	2	99	9	2	1	2	1	1	9	2	1	1	1	1	2	1	2	2	2	2	1	1	1	1	99	2	2	1	2	1	2	2	2	2	2	1
2	31	2	2	1	3	2	1	2	2	2	2	2	1	2	1	2	1	1	2	1	1	1	1	1	2	1	1	2	2	2	2	2	2	1	1	2	2	99	1	1	2	2	2	2	2	2	2	2	1
2	31	2	2	4	3	4	1	2	2	9	2	2	1	2	1	1	9	1	2	1	1	2	2	9	9	9	1	2	2	2	2	2	1	1	2	2	2	99	1	2	2	2	2	2	2	2	2	2	3
1	40	3	1	6	9	4	1	9	2	1	2	2	1	9	1	1	2	2	9	1	1	2	9	1	1	1	1	2	2	2	2	2	2	1	1	1	1	99	1	1	1	2	2	1	2	2	2	2	1
1	40	3	1	5	9	4	1	2	2	1	2	9	1	2	1	1	2	1	2	1	1	2	2	1	2	2	1	2	2	1	2	2	2	2	1	1	2	99	1	2	1	1	1	1	2	2	2	2	1
1	40	3	2	8	9	3	1	2	2	1	2	2	1	2	15	1	2	2	2	2	1	2	2	1	2	9	1	2	2	2	2	2	2	2	1	2	2	99	2	2	2	2	2	1	2	2	2	2	1
1	40	3	99	8	9	4	1	2	2	1	2	1	2	1	1	2	2	1	2	2	1	9	9	1	2	2	1	1	2	2	2	2	2	2	2	2	2	99	2	2	2	2	2	2	1	1	1	1	2
1	40	3	1	6	9	4	1	1	2	1	2	1	1	9	2	1	1	2	1	2	1	9	9	1	1	9	1	1	1	1	2	2	2	2	2	2	2	99	2	2	2	2	2	1	2	1	1	2	2
1	40	3	2	8	9	4	1	2	2	1	2	2	1	2	3	1	2	2	2	2	1	1	1	1	2	2	2	2	1	2	2	2	2	1	1	1	2	99	1	2	1	2	1	2	2	2	2	2	1
1	40	3	2	8	9	4	1	2	2	1	2	1	1	2	1	1	2	2	2	9	1	2	2	1	2	1	1	2	1	2	2	2	2	1	1	2	2	99	1	2	1	1	1	2	2	2	2	2	1
1	40	3	2	6	9	4	1	2	2	1	2	9	9	2	1	1	9	2	2	9	1	9	2	1	9	2	99	2	1	2	2	2	2	1	2	2	2	99	1	1	2	1	1	2	2	2	2	2	1
1	40	3	2	8	9	4	1	2	2	1	2	2	9	2	1	1	2	9	2	2	1	9	9	1	2	9	9	2	2	2	2	2	2	1	1	2	2	99	2	2	1	1	1	1	2	2	2	2	1
1	40	3	1	6	9	3	1	9	2	2	1	9	9	9	99	1	2	2	2	9	1	2	2	9	2	1	2	2	1	2	2	2	2	2	1	2	2	99	2	2	1	2	2	2	2	2	2	2	1
1	40	3	1	8	9	4	1	2	2	9	2	9	2	99	1	1	2	2	9	1	1	2	2	1	1	2	1	2	2	2	2	2	2	1	1	2	1	99	1	1	1	1	1	2	2	2	2	2	1
1	40	3	1	8	9	1	1	2	2	1	2	2	9	2	1	1	2	2	2	1	1	2	2	1	2	2	1	1	2	2	2	2	2	2	2	2	2	99	1	2	2	2	2	2	2	2	2	2	1
1	40	3	1	8	9	4	1	2	2	1	2	2	9	9	1	1	2	2	2	2	1	2	2	1	2	9	1	2	2	2	2	2	2	1	2	2	2	99	2	2	2	2	1	2	2	2	2	2	1
1	40	3	1	8	9	3	1	9	2	2	9	1	1	2	1	1	2	2	9	9	1	2	9	1	1	9	1	2	1	2	2	2	2	1	1	2	1	99	1	2	1	1	2	2	2	2	2	2	1
1	40	3	1	6	9	4	1	1	2	1	2	2	1	2	5	2	2	2	1	2	1	2	2	2	2	2	1	1	2	2	2	2	2	2	2	2	2	99	1	2	2	2	2	2	2	2	2	2	1
1	40	3	1	6	9	2	1	1	2	1	1	1	2	2	1	1	1	2	1	1	1	2	1	2	1	2	1	2	2	1	2	2	2	2	2	2	2	99	2	2	2	2	1	2	2	2	2	2	2
1	40	3	1	6	9	3	1	2	2	9	2	9	2	2	1	1	2	9	9	1	1	9	9	1	1	9	1	2	2	2	2	2	2	2	1	1	1	99	1	1	1	1	1	2	2	2	2	2	1
1	40	3	1	6	9	2	1	2	9	9	1	1	9	2	7	1	9	2	1	1	1	9	9	1	2	2	1	2	2	2	2	2	2	2	1	2	2	99	2	2	1	2	2	2	2	2	2	2	1
1	40	3	1	8	9	4	1	9	2	9	9	9	1	2	1	1	2	2	9	1	1	2	1	1	1	2	1	1	2	2	2	2	2	2	2	2	2	99	2	2	2	2	1	2	2	2	2	2	1
1	40	3	99	8	9	3	2	1	1	1	1	1	1	1	5	1	1	1	2	1	1	1	1	9	9	1	1	2	1	2	2	2	2	2	2	2	2	99	2	2	2	2	1	2	2	2	2	2	3
1	40	3	2	6	9	4	1	2	2	1	2	2	1	2	99	1	2	1	2	1	1	2	2	1	2	1	1	2	2	2	2	2	2	2	1	2	2	99	2	2	2	1	2	2	2	2	2	2	1
1	40	3	1	6	9	4	1	9	9	9	9	9	9	9	1	9	2	2	9	9	1	2	2	2	2	2	1	1	2	2	2	2	2	2	2	2	2	99	1	2	2	2	2	2	2	2	2	2	1
1	40	3	2	8	9	4	1	2	9	2	9	9	1	9	1	1	2	1	2	9	1	9	2	1	2	1	1	2	2	2	2	2	2	1	1	2	2	99	1	2	2	2	1	2	2	2	2	2	1
1	40	3	2	6	4	4	1	2	2	1	2	99	1	2	1	1	2	1	2	2	1	2	2	1	2	2	1	2	2	2	2	2	2	1	1	2	1	99	1	1	1	1	1	2	2	2	2	2	1
1	40	3	2	6	9	4	1	2	2	1	2	2	1	2	2	1	2	2	2	1	1	2	2	2	2	2	2	2	2	2	2	2	2	1	2	2	2	99	2	2	2	2	1	2	2	2	2	2	1
1	40	3	2	8	9	3	1	2	9	2	2	9	9	2	1	1	2	9	2	1	1	9	9	9	2	9	1	2	2	2	2	2	2	1	1	2	1	99	1	2	2	1	1	2	2	2	2	2	1
1	40	3	2	8	9	3	1	1	2	1	1	9	1	2	7	1	2	2	1	1	1	2	2	1	1	2	1	2	2	2	2	2	2	1	1	2	2	99	1	2	2	1	1	2	2	2	2	2	3
1	40	3	2	8	4	2	1	2	9	9	2	9	9	2	1	1	2	9	2	2	1	2	2	1	2	9	1	2	1	2	2	2	2	2	2	2	1	99	1	2	1	1	1	1	2	2	2	2	1
1	40	3	2	6	9	2	1	2	1	9	1	9	9	2	2	1	9	2	2	1	1	2	1	1	1	2	1	1	2	2	2	2	2	2	2	2	2	99	1	2	2	2	2	2	2	2	2	2	3
1	40	3	1	6	9	3	1	2	2	1	2	9	2	2	1	1	9	2	2	2	1	2	2	9	2	9	1	2	1	2	2	2	2	2	2	2	2	99	2	2	2	2	1	2	2	2	2	2	3
1	40	3	1	6	9	4	1	2	1	1	9	2	1	9	7	1	1	2	9	1	2	9	1	1	1	2	1	2	1	1	1	1	2	2	2	2	2	99	2	2	2	2	2	2	1	1	1	2	2
1	40	3	2	5	9	4	1	2	9	1	2	9	1	2	1	1	2	2	2	2	1	9	2	1	2	2	1	1	2	2	2	2	2	1	1	2	1	99	1	2	1	1	1	1	2	2	2	2	1
1	40	3	2	6	8	4	1	2	2	1	2	2	1	2	8	9	2	2	2	1	1	2	2	2	2	2	1	2	2	2	2	2	2	1	1	2	2	99	1	1	1	1	1	1	2	2	2	2	1
1	40	3	2	8	9	4	1	2	2	9	2	2	2	2	1	1	2	2	2	2	1	1	1	1	2	2	9	2	2	2	2	2	2	2	1	2	2	99	2	2	2	2	1	2	2	2	2	2	1
1	40	3	1	6	9	4	1	1	2	2	1	1	2	2	1	1	2	2	1	2	1	1	1	1	9	99	2	2	1	1	2	2	2	1	2	2	1	99	2	2	2	1	1	2	2	1	2	2	3
1	40	3	1	8	9	4	1	9	2	9	2	2	9	2	99	9	2	9	2	2	1	2	2	1	2	2	9	2	2	2	2	2	2	1	2	2	2	99	2	2	2	2	1	2	2	2	2	2	3
1	40	3	1	6	9	2	1	1	2	1	1	1	9	2	7	9	2	2	1	1	1	2	1	1	1	1	1	1	2	1	2	2	1	2	2	2	2	99	2	1	1	2	2	2	2	2	2	2	3
1	40	3	2	8	9	4	1	2	2	1	9	9	2	2	1	1	2	2	9	2	1	2	2	1	9	1	1	2	2	2	2	2	2	2	1	2	2	99	1	2	2	2	2	2	2	2	2	2	2
1	40	3	2	6	9	3	1	9	2	1	2	9	1	2	1	2	1	9	2	9	1	2	2	2	2	1	1	2	1	2	2	2	2	1	2	2	2	99	1	2	1	1	1	1	2	2	2	2	1
1	40	3	2	6	9	3	1	9	2	1	2	9	1	2	9	1	2	9	9	9	1	9	9	1	2	1	1	2	1	2	2	2	2	1	1	2	1	99	1	2	1	1	1	1	2	2	2	2	1
1	40	3	2	8	9	4	1	2	2	1	1	2	1	2	1	9	2	9	2	2	1	2	2	1	2	9	1	2	2	2	2	2	2	1	1	2	2	99	2	2	1	1	1	2	2	2	2	2	1
1	40	3	2	8	9	4	1	1	2	2	1	1	9	2	2	9	1	2	2	2	1	2	2	1	2	99	1	2	2	2	2	2	2	2	1	2	2	99	2	2	2	2	1	2	2	2	2	2	3
1	40	3	2	6	9	4	1	2	1	2	1	1	2	2	99	1	2	2	1	1	1	99	1	1	9	1	2	1	2	2	1	2	2	2	1	2	2	99	2	2	1	2	1	2	2	2	1	2	2
1	40	3	2	8	9	3	1	2	2	1	2	2	1	2	1	1	2	2	2	2	1	2	1	1	2	2	1	2	1	2	2	2	2	2	2	2	2	99	2	2	2	2	1	2	2	2	2	2	1
1	40	3	2	8	9	4	1	9	2	9	2	2	1	2	1	1	2	9	2	2	1	2	2	1	2	2	9	2	1	2	2	2	2	1	1	1	2	99	1	2	1	1	1	2	2	2	2	2	1
1	40	3	2	8	9	3	1	2	9	9	9	2	9	2	1	1	2	1	2	9	1	9	9	9	2	9	9	2	2	2	2	2	2	1	2	2	2	99	1	2	1	2	1	2	2	2	2	2	1
1	40	3	2	8	9	4	1	9	2	1	2	2	9	2	1	1	2	1	2	2	1	9	1	1	1	1	2	2	2	2	2	2	2	1	1	2	1	99	1	2	2	2	1	1	2	2	2	2	1
1	40	3	2	6	9	3	1	1	2	1	2	1	2	2	5	1	2	2	2	1	1	9	9	1	2	9	1	1	2	2	2	2	2	2	1	2	1	99	2	2	1	2	1	1	2	2	2	2	3
1	40	3	2	6	9	3	1	2	9	1	1	1	1	9	3	9	9	9	9	1	1	9	9	1	2	2	1	2	2	2	2	2	2	2	1	2	2	99	2	1	2	2	2	2	2	2	2	2	1
1	40	3	2	6	9	3	1	1	2	1	1	1	9	2	1	1	2	2	2	1	1	1	1	1	2	1	1	2	2	2	2	2	2	2	2	2	1	99	1	2	2	2	2	2	2	2	2	2	1
1	40	3	1	6	9	4	1	1	2	2	2	2	1	2	99	1	2	9	2	9	1	9	9	1	2	9	1	2	2	2	2	2	2	2	1	2	2	99	2	2	2	2	1	2	2	2	2	2	1
1	40	3	2	6	9	4	1	2	2	1	2	2	9	2	1	1	2	9	2	1	1	2	2	1	2	9	1	2	2	2	2	2	2	2	1	2	2	99	2	2	1	2	2	2	2	2	2	2	1
1	40	3	1	8	9	4	1	2	2	1	1	9	1	2	99	1	2	2	2	9	1	2	1	1	1	2	1	1	2	2	1	2	2	2	2	2	2	99	1	2	1	1	1	1	2	2	2	2	1
1	40	3	1	6	9	4	1	1	2	2	2	2	2	2	2	1	2	2	2	2	1	2	2	1	2	1	1	2	2	2	2	2	2	1	2	2	2	99	1	2	2	2	2	2	2	2	2	2	3
1	40	3	2	8	9	4	1	9	2	9	9	2	1	2	1	1	2	9	2	1	1	9	9	2	2	2	99	2	1	2	2	2	2	1	2	2	2	99	1	2	1	1	1	2	2	2	2	2	1
1	40	3	2	8	9	4	1	2	2	1	2	9	1	2	1	1	2	2	2	1	1	2	2	1	2	2	1	2	2	2	2	2	2	2	1	2	1	99	1	2	1	2	1	1	2	2	2	2	1
1	40	3	1	8	9	1	1	2	2	1	2	1	2	2	5	1	2	2	2	2	1	2	2	1	2	2	1	1	2	2	2	2	2	2	2	2	2	99	2	2	2	2	1	2	2	2	2	2	1
1	40	3	1	8	9	4	1	1	2	9	2	2	1	2	99	1	2	2	9	2	1	9	9	1	2	2	1	2	1	2	2	2	2	2	2	2	2	99	2	2	2	2	1	2	2	2	2	2	1
1	40	3	1	8	9	3	1	9	2	2	9	2	1	2	99	1	2	1	1	1	1	2	9	1	1	2	1	2	2	2	2	2	2	2	2	2	1	99	2	2	2	2	2	1	2	2	2	2	1
1	40	3	1	8	9	3	1	9	9	9	9	9	1	9	1	1	2	2	2	9	1	2	2	1	2	9	1	2	2	2	2	2	2	1	2	2	2	99	1	2	2	2	2	2	2	2	2	2	1
1	40	3	1	8	9	4	1	1	2	2	2	1	1	9	12	1	2	2	99	1	1	9	9	1	2	2	1	1	2	2	2	2	2	2	2	2	2	99	1	2	2	2	2	2	2	2	2	2	3
1	40	3	1	6	9	4	1	1	2	2	2	1	1	2	5	1	2	2	2	2	1	2	2	1	1	2	1	1	2	2	2	2	2	2	2	2	2	99	1	2	2	2	2	2	2	2	2	2	2
1	40	3	1	6	9	99	1	2	2	9	2	2	1	2	1	1	2	1	2	2	1	2	2	1	2	1	1	2	2	2	2	2	2	2	1	2	2	99	2	2	1	2	2	2	2	2	2	2	1
1	40	3	1	8	9	4	1	2	2	9	2	2	1	2	1	2	1	2	2	1	9	9	1	2	1	1	1	2	2	2	2	2	2	2	1	2	2	99	2	2	1	2	2	2	2	2	2	2	1
1	40	3	1	6	9	3	1	2	2	1	2	2	9	2	2	1	2	2	2	1	1	2	9	1	2	1	1	1	2	2	2	2	2	1	2	2	2	99	2	2	1	1	1	1	2	2	2	2	1
1	40	3	1	8	9	1	1	2	2	1	2	9	1	2	1	1	2	2	2	2	1	2	1	1	2	1	1	2	2	2	2	2	2	1	1	1	1	99	1	1	1	1	1	1	2	2	2	2	1
1	40	3	1	6	9	4	1	2	2	9	2	2	9	2	2	1	2	2	2	2	1	2	9	1	2	9	9	2	2	2	2	2	2	1	1	2	1	99	1	1	1	1	1	1	2	2	2	2	1
1	40	3	2	8	9	4	1	2	2	2	2	2	1	2	2	1	2	2	2	1	1	9	9	1	1	1	1	2	2	2	2	2	2	2	1	2	2	99	1	2	2	2	2	2	2	2	2	2	1
1	40	3	2	8	9	4	1	2	2	1	2	9	9	2	1	1	2	1	9	9	1	2	2	1	9	9	1	1	2	2	2	2	2	2	2	2	2	99	2	2	2	1	2	2	2	2	2	2	1
1	40	3	2	6	9	4	1	2	2	1	2	2	1	2	1	1	2	9	9	2	1	2	2	1	2	9	9	2	1	2	2	2	2	2	2	2	2	99	2	2	1	2	2	2	2	2	2	2	1
1	40	3	2	6	9	4	1	2	2	2	2	2	1	2	10	1	2	2	2	1	1	2	9	2	2	1	1	2	2	2	2	2	2	2	1	2	2	99	2	2	2	2	1	2	2	2	2	2	1
1	40	3	2	8	9	4	1	2	2	1	1	2	1	2	2	1	2	1	2	1	1	2	1	1	9	1	1	2	2	2	2	2	2	2	1	2	2	99	2	2	2	2	2	1	2	2	2	2	1
1	40	3	2	6	9	2	1	1	2	1	2	1	1	2	2	1	2	2	2	2	1	2	2	1	1	1	1	2	2	2	2	2	2	1	1	1	1	99	1	2	2	1	2	1	2	2	2	2	1
1	40	3	2	6	9	2	2	2	2	9	1	1	2	2	5	1	1	2	1	1	1	1	1	1	2	2	2	1	2	2	2	2	2	2	2	2	2	99	1	2	2	2	2	2	2	2	2	2	3
1	40	3	2	6	9	4	1	2	2	9	2	2	1	2	1	1	2	9	2	2	1	2	2	1	1	9	1	2	2	2	2	2	2	1	1	2	1	99	1	1	2	1	1	2	2	2	2	2	1
1	40	3	2	6	9	2	1	2	2	1	9	9	9	1	1	1	2	2	1	1	1	2	2	1	2	2	1	2	2	2	2	2	2	1	1	1	1	99	1	1	1	1	1	1	2	2	2	2	1
1	40	3	2	6	9	4	1	2	2	9	2	2	9	2	1	9	2	9	2	2	1	2	2	1	2	9	1	2	1	2	2	2	2	1	1	1	2	99	1	1	1	1	1	1	2	2	2	2	1
1	40	3	2	8	8	4	1	2	2	1	2	2	1	2	1	1	2	9	2	2	1	2	2	1	2	9	1	2	2	2	2	2	2	2	1	2	1	99	1	2	1	1	1	2	2	2	2	2	1
1	40	3	2	8	9	2	1	9	2	9	2	2	1	2	1	1	2	2	2	2	1	9	9	1	1	1	1	2	1	2	2	2	2	1	2	2	2	99	1	1	1	1	1	1	2	2	2	2	1
1	40	3	2	8	9	1	1	2	2	1	2	1	1	2	1	1	2	2	2	1	1	2	2	2	2	2	1	2	2	2	2	2	2	2	1	2	2	99	1	1	1	2	1	2	2	2	2	2	1
1	40	3	2	6	9	4	1	1	1	2	1	1	9	9	99	1	1	2	1	1	1	1	1	1	9	1	1	1	2	2	2	2	2	2	2	2	2	99	1	2	1	2	2	2	2	2	2	2	3
1	40	3	2	5	9	4	1	2	2	1	2	1	1	1	2	1	2	9	2	2	1	2	2	1	2	1	1	2	1	2	2	2	2	1	1	1	1	99	2	2	1	1	1	1	2	2	2	2	2
1	40	3	2	6	9	4	1	1	2	1	1	9	9	9	1	1	9	2	9	1	2	2	2	1	2	1	2	1	2	2	2	2	2	2	1	2	2	99	2	2	2	2	1	2	2	2	2	2	1
1	40	3	2	6	9	4	1	2	2	1	2	2	1	2	1	1	2	9	2	9	1	2	2	1	2	9	1	2	2	2	2	2	2	1	1	1	1	99	1	1	1	1	1	1	2	2	2	2	1
1	40	3	2	8	9	4	1	2	2	1	2	2	9	2	2	1	2	9	2	2	1	2	2	1	2	1	1	2	1	2	2	2	2	1	1	1	1	99	1	2	1	1	1	1	2	2	2	2	1
1	40	3	2	6	9	4	1	2	2	1	9	9	1	9	1	1	2	9	9	2	1	2	2	1	2	9	1	2	2	2	2	2	2	1	1	1	1	99	1	1	1	1	1	2	2	2	2	2	1
1	40	3	2	6	9	4	1	2	2	1	2	2	9	2	1	1	2	2	2	2	1	2	2	1	2	9	1	2	2	2	2	2	2	1	1	1	1	99	1	1	1	1	1	2	2	2	2	2	1
1	40	3	2	8	9	3	1	2	2	1	2	2	1	2	1	1	2	2	2	9	1	2	2	1	2	1	1	2	2	2	2	2	2	1	1	2	1	99	1	1	1	1	1	1	2	2	2	1	2
1	40	3	2	8	9	2	1	2	2	1	2	2	1	2	1	1	2	2	2	9	1	2	2	1	2	1	1	2	2	2	2	2	2	1	1	2	1	99	2	2	1	2	1	1	2	2	2	2	1
1	40	3	2	6	9	4	1	2	2	1	2	2	9	9	1	2	2	2	2	1	2	1	1	2	2	1	1	2	2	2	2	2	2	1	2	2	1	99	1	1	1	1	1	1	2	2	2	2	1
1	41	3	2	8	9	4	1	2	2	1	2	1	1	2	1	9	2	2	2	2	9	2	2	9	2	1	1	2	2	2	2	2	2	1	1	1	1	99	2	1	1	2	2	2	2	2	2	1	2
1	41	3	1	8	9	4	1	9	2	2	1	2	2	2	7	1	2	2	2	2	1	9	2	1	1	1	1	2	2	2	2	2	2	1	1	1	1	99	1	1	1	1	1	1	2	2	2	2	1
1	41	3	1	8	9	4	1	1	1	1	1	1	1	1	1	1	1	2	2	2	1	1	1	2	1	1	1	2	2	2	2	2	2	2	1	2	1	99	1	1	1	1	1	1	2	2	2	2	1
1	41	3	1	6	9	4	1	2	2	1	2	2	1	2	8	1	2	2	9	1	1	2	2	1	1	1	1	2	2	2	2	2	2	1	1	2	1	99	1	1	2	2	1	2	2	2	2	2	1
1	41	3	1	6	9	4	1	2	2	2	2	2	1	2	1	1	2	1	2	1	1	1	1	9	2	1	1	1	1	2	2	2	2	1	1	2	1	99	1	2	1	1	1	1	2	2	2	2	2
1	41	3	2	8	9	4	1	1	2	1	2	2	9	2	9	1	2	2	2	2	1	2	2	1	2	2	1	2	2	2	2	2	2	2	2	2	1	99	1	2	1	2	1	2	2	2	2	2	1
1	41	3	2	5	9	3	1	1	2	1	1	1	1	2	1	1	2	1	2	1	1	9	1	1	9	1	99	2	2	2	2	2	2	1	1	2	1	99	2	2	2	2	1	2	2	2	2	2	2
1	41	3	1	6	9	4	1	9	2	2	1	1	1	2	1	1	2	2	2	2	1	2	2	1	9	2	1	2	1	2	2	2	2	1	1	2	2	99	2	2	1	1	1	1	2	2	2	2	1
1	41	3	2	6	9	4	1	2	2	1	2	2	1	2	6	2	2	2	2	1	1	9	9	2	1	1	1	2	1	2	2	2	2	2	2	2	1	99	2	2	2	2	1	2	2	2	2	2	2
1	41	3	2	8	9	4	1	2	2	2	2	9	2	2	1	1	2	2	9	2	2	9	2	1	2	9	1	2	2	2	2	2	2	1	1	1	1	99	2	2	1	2	2	2	2	2	2	2	1
1	41	3	1	8	9	3	1	2	2	2	1	1	1	2	4	1	2	2	1	1	1	2	2	1	1	2	1	1	2	1	2	2	2	1	1	2	2	99	1	1	1	1	1	1	2	2	2	2	1
1	41	3	2	8	9	3	1	9	2	1	2	2	1	2	9	1	2	2	2	9	1	2	2	2	2	1	1	2	1	2	2	2	2	2	2	2	2	99	2	2	2	2	1	1	2	2	1	2	1
1	41	3	2	6	9	4	1	2	2	1	9	99	9	2	1	9	2	1	9	1	1	9	9	99	9	1	1	2	2	2	2	2	2	2	2	2	1	99	2	2	2	2	1	2	2	2	2	2	1
1	41	3	2	6	9	4	1	2	2	1	2	9	9	1	1	1	2	1	2	1	1	9	2	9	1	1	1	2	2	2	2	2	2	1	1	1	2	99	2	2	2	2	1	2	2	2	2	2	1
1	41	3	2	8	9	99	1	1	2	1	1	2	1	2	9	9	2	2	2	2	1	2	2	9	1	2	1	1	2	2	2	2	2	2	2	2	2	99	1	1	1	1	1	1	2	2	2	2	1
1	41	3	1	8	9	1	1	9	1	1	1	1	2	9	1	1	2	2	1	1	2	2	1	2	1	2	1	1	1	2	2	2	2	2	2	2	2	99	2	2	2	2	1	2	2	2	2	2	3
1	41	3	1	6	9	3	1	2	2	9	2	9	1	2	1	1	2	9	2	1	1	2	2	1	1	9	2	2	2	2	2	2	2	2	1	1	2	99	1	2	2	2	2	2	2	2	1	2	1
1	41	3	1	8	9	3	1	9	2	9	1	9	1	2	2	1	2	2	2	9	1	9	1	9	2	1	1	2	2	2	2	2	2	1	1	1	1	99	1	1	1	2	1	2	2	2	2	2	1
1	41	3	2	8	9	4	9	1	2	2	2	1	1	1	1	1	9	2	99	1	1	1	1	1	1	9	1	2	2	1	2	2	2	2	2	2	2	99	1	1	1	1	1	1	2	2	2	2	1
1	41	3	1	8	9	2	1	1	1	2	9	2	9	9	1	1	2	2	2	1	1	2	2	1	2	1	1	2	2	2	2	2	1	2	1	1	2	99	2	2	2	2	2	2	2	2	1	2	2
1	41	3	2	8	9	2	1	1	1	1	2	99	9	9	1	1	2	9	2	1	9	1	1	1	2	9	1	2	2	2	2	2	2	1	1	2	1	99	1	2	1	2	1	1	2	2	2	2	3
1	41	3	2	8	9	3	1	2	2	1	2	9	9	2	2	9	2	2	2	2	1	2	2	1	2	2	2	2	2	2	2	2	2	2	1	1	2	99	1	2	1	2	1	1	2	2	2	2	2
1	41	3	1	6	9	4	1	1	2	9	2	2	9	2	9	1	9	2	2	1	1	9	1	2	1	2	1	1	2	2	2	2	2	2	2	2	2	99	1	1	1	1	1	1	2	2	2	2	1
1	41	3	1	8	9	4	1	1	2	9	2	1	1	2	1	1	2	2	2	9	1	2	2	1	1	9	9	1	2	2	2	2	2	2	1	2	1	99	1	2	2	2	2	2	2	2	2	2	3
1	41	3	2	6	9	4	1	1	1	1	2	2	2	2	1	1	2	2	2	1	1	2	2	1	1	1	2	2	2	2	2	2	2	2	1	2	2	99	2	2	2	1	1	1	2	2	2	2	1
1	41	3	2	6	9	4	1	2	2	1	2	2	1	2	1	1	2	1	2	2	1	2	2	1	2	2	2	2	2	2	2	2	2	1	1	1	2	99	2	2	2	2	2	1	2	2	2	2	1
1	41	3	2	8	9	3	1	2	2	2	9	1	9	2	1	1	2	2	99	1	1	2	2	2	2	1	1	2	2	2	2	2	2	1	2	2	2	99	1	1	1	1	1	2	2	2	2	2	2
1	41	3	2	6	9	4	1	2	2	1	2	2	1	2	3	1	2	1	2	1	1	1	1	1	1	1	1	2	2	2	2	2	2	1	1	1	1	99	2	2	2	2	2	2	2	2	2	2	1
1	41	3	1	8	9	2	1	2	2	1	2	2	1	2	8	1	2	9	2	2	1	2	2	1	2	1	1	2	1	2	2	2	2	1	1	2	2	99	1	1	1	2	1	1	2	2	2	2	1
1	41	3	2	8	9	4	1	2	2	1	2	2	9	2	1	1	2	2	9	9	1	2	2	1	2	9	1	2	1	2	2	2	2	1	1	2	2	99	1	2	1	1	1	1	2	2	2	2	1
1	41	3	2	8	9	3	1	2	2	1	2	2	1	2	7	1	2	9	9	9	1	9	9	9	2	1	1	2	2	2	2	2	2	1	1	1	2	99	2	2	1	2	1	2	2	2	2	2	1
1	41	3	2	8	9	3	1	9	9	1	9	9	1	99	9	2	9	1	1	1	1	2	1	9	9	9	1	1	2	2	2	2	2	2	2	2	2	99	2	2	1	1	1	2	2	2	2	2	1
1	41	3	2	8	9	4	1	1	2	2	1	9	9	2	1	1	2	9	2	1	1	2	2	1	2	2	1	2	2	2	2	2	2	1	2	1	1	99	1	2	2	2	2	2	2	2	2	2	3
1	41	3	2	6	9	2	1	2	2	9	2	2	1	2	1	9	2	2	2	9	1	2	2	1	2	1	1	2	2	2	2	2	2	1	1	1	1	99	1	1	1	1	1	2	2	2	2	2	1
1	41	3	99	6	9	4	1	2	2	2	2	2	9	2	2	1	2	2	1	2	1	2	9	9	1	9	1	2	2	2	2	2	2	1	1	2	2	99	1	1	1	1	1	1	2	2	2	2	1
1	41	3	1	8	9	4	1	2	2	2	2	2	1	2	1	1	2	1	2	2	1	1	1	1	2	1	2	2	2	2	2	2	2	2	1	2	2	99	1	1	2	2	1	1	2	2	2	2	2
1	41	3	2	6	9	4	1	9	2	1	2	2	9	2	1	9	2	2	2	2	2	2	2	1	2	1	1	2	2	2	2	2	2	2	1	2	2	99	2	2	2	2	1	2	2	2	2	2	1
[truncated: 555 more rows]
[truncated: 32 more columns]
